# Supplementary material for: Combined small RNA and degradome sequencing to identify miRNAs and their targets in response to drought in foxtail millet
Source: BMC Genet. 2016 Apr 12;17:57. doi: 10.1186/s12863-016-0364-7 (PMC4828802; doi:10.1186/s12863-016-0364-7)
Supplement: Additional file 3: — Detailed information of known miRNAs in foxtail millet. (XLS 72 kb) [file 12863_2016_364_MOESM3_ESM.xls]

## Sheet: Sheet1
Additional file 3: Detailed information of known miRNAs in foxtail millet
family	miRNA	Read counts in CL	Read counts in DT	Arm	Sequence	Length	Reference	Precursor position	Region	Gene of origin/Region	Precursor sequence	RNA secondary structure	MFE（minimum free energy）	miR*	Arm	Read count in CL	Read countin DT
MIR1432	miR1432-3p	57	94	3p	CCGGTGTCATTTCCCCTGAAC	21	osa-miR1432-3p	scaffold_2_44178314_44178226	intergenic		GCTCAGGAGAGATGACACCGACGTCGGACGGGTCGATCGAGATGTGCATCTGCTGTGTCGATCCGTCTGAAGCCGGTGTCATTTCCCCTGAAC	..(((((.((((((((((((.(.((((((((((((((..((((....)))).....)))))))))))))).).)))))))))))).)))))..	-54.2	TCAGGAGAGATGACACCGACG	5p	46	41
MIR156	miR156a-1-5p	714	1318	5p	TGACAGAAGAGAGTGAGCAC	20	ctr-miR156|gma-miR156k|gma-miR156n|gma-miR156y|bna-miR156a|zma-miR156b-5p|zma-miR156a-5p|aly-miR156b-5p|ath-miR156b-5p|bra-miR156e-5p	scaffold_1_5902091_5902178	intergenic		ATTGACAGAAGAGAGTGAGCACACGGCGCGATGAACAGCATAGCGTGTGTGCTGTCCTCGTCGCGTGCTCACTCCTCTTTCTGTCAGC	.(((((((((((((((((((.....(((((((((((((((((.....))))))))..)))))))))))))))).))).))))))))).	-50.3	GCTCACTCCTCTTTCTGTCAGC	3p	123	106
	miR156a-2-5p	714	1318	5p	TGACAGAAGAGAGTGAGCAC	20	ctr-miR156|gma-miR156k|gma-miR156n|gma-miR156y|bna-miR156a|zma-miR156b-5p|zma-miR156a-5p|aly-miR156b-5p|ath-miR156b-5p|bra-miR156e-5p	scaffold_1_30686110_30686025	intergenic		GGTGACAGAAGAGAGTGAGCACACGGCCGGGCAGAACGGCACCGGCGGAGGTGCCGTCGCGGCCGCGTGCTCACTGCTCTATCTGTCATC	((((((((((((((((((((((.((((((.(....((((((((......))))))))).)))))).))))))))).)))).)))))))))	-66.2	GCTCACTGCTCTATCTGTCATC	3p	29	37
	miR156a-3-5p	714	1318	5p	TGACAGAAGAGAGTGAGCAC	20	ctr-miR156|gma-miR156k|gma-miR156n|gma-miR156y|bna-miR156a|zma-miR156b-5p|zma-miR156a-5p|aly-miR156b-5p|ath-miR156b-5p|bra-miR156e-5p	scaffold_2_30830657_30830745	intergenic		GCTGACAGAAGAGAGTGAGCACGCAGCGGCCAGACTGCATCTATGCGAGACGCAGCTGCTGTTGCGTGCTCACTTCTCTGTCTGTCAGC	((((((((((((((((((((((((((((((.((.((((.(((.....))).)))))))))))))))))))))).))))).)))))))))	-63.3	GCTCACTTCTCTGTCTGTCAGC	3p	82	117
	miR156a-4-5p	714	1318	5p	TGACAGAAGAGAGTGAGCAC	20	ctr-miR156|gma-miR156k|gma-miR156n|gma-miR156y|bna-miR156a|zma-miR156b-5p|zma-miR156a-5p|aly-miR156b-5p|ath-miR156b-5p|bra-miR156e-5p	scaffold_5_11531672_11531766	intergenic		TGACAGAAGAGAGTGAGCACACATGGTGCCTTTCTTGCATGGTGGATGAGAGAGTTCATGCTGGAAGCTATGTGTGCTCACTTCTCTCTCTGTCG	.((((((((((((((((((((((((((....((((.((((((.............)))))).))))))))))))))))))).))))).)))))).	-50.8
	miR156a-5-5p	714	1318	5p	TGACAGAAGAGAGTGAGCAC	20	ctr-miR156|gma-miR156k|gma-miR156n|gma-miR156y|bna-miR156a|zma-miR156b-5p|zma-miR156a-5p|aly-miR156b-5p|ath-miR156b-5p|bra-miR156e-5p	scaffold_5_11532069_11532152	intergenic		TGACAGAAGAGAGTGAGCACACGCGGTGGTTTCTTAGCATGAGTGCCATGCTGGGAGCTGTGCGTGCTCACTCTCTATCTGTCA	((((((((((((((((((((.((((((....((((((((((.....)))))))))))))))).))))))))))))).)))))))	-55.8
	miR156a-6-5p	714	1318	5p	TGACAGAAGAGAGTGAGCAC	20	ctr-miR156|gma-miR156k|gma-miR156n|gma-miR156y|bna-miR156a|zma-miR156b-5p|zma-miR156a-5p|aly-miR156b-5p|ath-miR156b-5p|bra-miR156e-5p	scaffold_5_32104727_32104813	intergenic		TGACAGAAGAGAGTGAGCACACGTGGTCGCTTCCCTGCATGTATTTCTCGTGCTTGGAGCTACGCGTGCTCACTTCTCTTCCTGTCA	((((((((((((((((((((.((((((....(((..(((((.......)))))..))))))))).)))))))).)))))).))))))	-48.8
	miR156a-7-5p	714	1318	5p	TGACAGAAGAGAGTGAGCAC	20	ctr-miR156|gma-miR156k|gma-miR156n|gma-miR156y|bna-miR156a|zma-miR156b-5p|zma-miR156a-5p|aly-miR156b-5p|ath-miR156b-5p|bra-miR156e-5p	scaffold_6_28563964_28564081	intergenic		TGACAGAAGAGAGTGAGCACGCAGCGGTCAGACTGCATCGATCCGATCTGCAATCGAGACGGCACACGTACGAATGATGCAGCTGCTGCTGCGTGCTCACTTCTCTCTCTGTCA	(((((((((((((((((((((((((((.(((.((((((((.((((((.....))))..(((.....)))..)).)))))))))))))))))))))))))).))))).)))))))	-67.5	GCTCACTTCTCTCTCTGTCAGT	3p	36	93
	miR156a-8-5p	714	1318	5p	TGACAGAAGAGAGTGAGCAC	20	ctr-miR156|gma-miR156k|gma-miR156n|gma-miR156y|bna-miR156a|zma-miR156b-5p|zma-miR156a-5p|aly-miR156b-5p|ath-miR156b-5p|bra-miR156e-5p	scaffold_8_10204686_10204813	intergenic		CCTGACAGAAGAGAGTGAGCACACAGCGGGCAGACTGCATCGATCCAAACCTTTACAATCGAGAAGACGAAACACATACGAATGAATGATGCAGCTGCTGTTGTGTGCTCACTTCTCTCTCTGTCAGG	(((((((((((((((((((((((((((((.(((.((((((((.((.............(((......))).............)).)))))))))))))))))))))))))).))))).)))))))))	-67.4	GCTCACTTCTCTCTCTGTCAGG	3p	16	45
	miR156b-5p	3	22	5p	TGACAGAAGAGAGAGAGCAC	20	bdi-miR156j|ahy-miR156c|mdm-miR156t|mdm-miR156u|mdm-miR156v|mdm-miR156w|sbi-miR156d|far-miR156b|gma-miR156f|hpa-miR156a	scaffold_2_34718586_34718500	intergenic		TGACAGAAGAGAGAGAGCACAACCCAGCACCAGCGAGCAGAAAGCCTCGCTTCTGCGAGGGCCGTGTGCTCTCTGCTCTCACTGTCA	((((((.((((((((((((((.(((.(((..(((((((.....).))))))..)))..)))...)))))))))).))))..))))))	-46.7
MIR159	miR159a-1-3p	11951	10061	3p	TTTGGATTGAAGGGAGCTCTG	21	zma-miR159a-3p|zma-miR159f-3p|tae-miR159b|far-miR159|zma-miR159k-3p|osa-miR159b|sbi-miR159a|zma-miR159b-3p|bdi-miR159b-3p.1|ssp-miR159a	scaffold_5_7029284_7029501	intergenic		CGGAGCTCCTATCATTCCAATGAAGGGTCGTTTCGGTGGGTTGGTACAGCTGCTCGTTCATGGTTCCCACTATCCTATCTCATCACCTGGAGGTTTATCTTAGAGAGAGAGAGAGAGTTGAGTGGTCTGGTGTTTGCTTGAGATAGGCTTGTGGCTTGCATGACCGAGGAGCTGCACCGTCCCCGTGCTGGCCGCTCTTTGGATTGAAGGGAGCTCTG	((((((((((.(((.(((((.((..(((((...(((.((..((((.(((((.((((.(((((....((((...(((((((((.((((.(((..((((.(((.............))).))))...)))))))......)))))))))...))))....))))).)))).))))).)))).)))))...)))))..)).))))).))).))))))))))	-97.3	GAGCTCCTATCATTCCAATG	5p	154	55
	miR159a-2-3p	11951	10061	3p	TTTGGATTGAAGGGAGCTCTG	21	zma-miR159a-3p|zma-miR159f-3p|tae-miR159b|far-miR159|zma-miR159k-3p|osa-miR159b|sbi-miR159a|zma-miR159b-3p|bdi-miR159b-3p.1|ssp-miR159a	scaffold_5_7034883_7035091	intergenic		CGGAGCTCCCTTCGATCCAATGAAGGGTCCTTTTGAAGGGTGGTACAGCTGCTTGTTCATGGTTCCCACTCTCCTATCTCATCAGCTCCGAGAGAGAGAGAGAGATTGTGAGGGTGAGGTGATTTGGTTTGAGATAGGCTTGTGGTTTGCATGACCGAGGAGCTGCATCTTCCCCTTTGTGGCCGCTCTTTGGATTGAAGGGAGCTCTG	((((((((((((((((((((.((..((.((...(((((((.(((.(((((.((((.(((((....((((...((((((((((((.((((......((........))......).))).))).......)))))))))...))))....))))).)))).))))).)))...))))))).))))..)).))))))))))))))))))))	-98.9
	miR159b-3p	624	214	3p	TTGGATTGAAGGGAGCTCC	19	zma-miR159d-3p|sbi-miR159b|sof-miR159c|ptc-miR159d|aly-miR159c-3p|ath-miR159c|osa-miR159e|cme-miR159b|osa-miR159c|osa-miR159d	scaffold_5_2004195_2004020	intergenic		AGCTCCCTTCGATCCAATCCAGGAGGGGAAGTGGTGTGATGCAGCTGCCGGTTCATGGATACCTCTCTTGTGCAGCAATGATCGGTGTGTTCACCTGCCTGCACTTGCATGGGTGTGCATGACCCGGGAGATGAACCCACCAGCATCTTTCCCTCGTGCTTGGATTGAAGGGAGCTCC	(((((((((((((((((..((.((((((((((((((.(...((.((.((((.(((((.((((((.((..((((((((......((((....)))))).))))))..).).)))))).))))).)))).)).))...))))))....))))))))).)).)))))))))))))))))	-96	AGCTCCCTTCGATCCAATC	5p	63	11
MIR160	miR160-1-5p	161	193	5p	TGCCTGGCTCCCTGTATGCCA	21	mtr-miR160a|ttu-miR160|sly-miR160a|smo-miR160b|aqc-miR160b|lus-miR160i|mes-miR160d|far-miR160|pab-miR160b|vun-miR160	scaffold_1_6979239_6979320	intergenic		TGCCTGGCTCCCTGTATGCCACACATGTAGCCCAACCCGTGGTGTGGTTGCCTGCTGTGGGTGGCGTGCAAGGGGCCAAGCA	(((.(((((((.((((((((((.(((((((..(((((........))))).)))).))).)))))))))).))))))).)))	-45.4
	miR160-2-5p	161	193	5p	TGCCTGGCTCCCTGTATGCCA	21	mtr-miR160a|ttu-miR160|sly-miR160a|smo-miR160b|aqc-miR160b|lus-miR160i|mes-miR160d|far-miR160|pab-miR160b|vun-miR160	scaffold_2_2422578_2422475	intergenic		TGCCTGGCTCCCTGTATGCCACTCGCACGGCTACCACCTGGACGATCATATCGGAGCCCTGATCGATCGGTGGCCGATGCGGCTGGCGTGCGAGGTGCCAAGCA	(((.((((.((.(((((((((.(((((((((((((........((((..(((((....))))).)))))))))))).))))).))))))))).)).)))).)))	-56
	miR160-3-5p	161	193	5p	TGCCTGGCTCCCTGTATGCCA	21	mtr-miR160a|ttu-miR160|sly-miR160a|smo-miR160b|aqc-miR160b|lus-miR160i|mes-miR160d|far-miR160|pab-miR160b|vun-miR160	scaffold_4_38135978_38135897	intergenic		TGCCTGGCTCCCTGTATGCCACACATGTATCCCAACCCGTGGCGTGATTGGATGCTGTGGGTGGCGTGCAAGGAGCCAAGCA	(((.(((((((.((((((((((.(((((((((.((.(((...)).).)))))))).))).)))))))))).))))))).)))	-44
	miR160-4-5p	161	193	5p	TGCCTGGCTCCCTGTATGCCA	21	mtr-miR160a|ttu-miR160|sly-miR160a|smo-miR160b|aqc-miR160b|lus-miR160i|mes-miR160d|far-miR160|pab-miR160b|vun-miR160	scaffold_6_6639935_6639849	intergenic		TGCCTGGCTCCCTGTATGCCACTCATCTAGAGCAACAACACCAATCCTAATGTTGCCTACGATGGATGGCGTGCACGAAGCCAAGCA	(((.(((((.(.(((((((((.((((((((.((((((.............))))))))).))))).))))))))).).))))).)))	-40.1
	miR160-5-5p	161	193	5p	TGCCTGGCTCCCTGTATGCCA	21	mtr-miR160a|ttu-miR160|sly-miR160a|smo-miR160b|aqc-miR160b|lus-miR160i|mes-miR160d|far-miR160|pab-miR160b|vun-miR160	scaffold_9_3900057_3899957	intergenic		TGCCTGGCTCCCTGTATGCCACTCGCATAGCTGCCAGCTCTCCCAGCTGTGGCCGTGTACGTTGCTGGCTCTACTGCGGATGGCGTGCGAGGAGCCAAGCA	(((.(((((((.(((((((((.((((((((..((((((.......((.......)).......)))))).))).))))).))))))))).))))))).)))	-52.6
MIR162	miR162-3p	2482	1869	3p	TCGATAAACCTCTGCATCCAG	21	hpe-miR162a|stu-miR162b-3p|mtr-miR162|vun-miR162|ptc-miR162b|ppe-miR162|rco-miR162|mes-miR162|osa-miR162a|nta-miR162b	scaffold_1_30167150_30167265	intergenic		GTGTCTGGGCGCAGTGGTTTATCGATCCCTTCCTTGCCTTGTGCTGATCCGGGAGTGGTGGTTTCAAGTGTTTCTTGTTGCAGACAACGCGGGAATCGGTCGATAAACCTCTGCATCCAGCTCT	....(((((.((((.((((((((((((..(((((.((.((((.(((...((((((...((....)).....))))))...))))))).)))))))..)))))))))))).)))).)))))....	-52.2
MIR164	miR164a-1-5p	762	1119	5p	TGGAGAAGCAGGGCACGTGCA	21	cpa-miR164c|cpa-miR164b|cpa-miR164a|gma-miR164e|gma-miR164f|mdm-miR164b|gma-miR164g|ptc-miR164a|mdm-miR164c|gma-miR164h	scaffold_2_48083967_48083875	intergenic		TGGAGAAGCAGGGCACGTGCATGGATACGCTCTCCTCTCCTCTCCATGGACCGGAGCAGCTAGTATACATATTGCACGTGTTCTCCTTCTCCA	((((((((.((((((((((((((..((((((((((..(((.......)))..)))).)))..)))..))...)))))))))))).))))))))	-47.2
	miR164a-2-5p	762	1119	5p	TGGAGAAGCAGGGCACGTGCA	21	cpa-miR164c|cpa-miR164b|cpa-miR164a|gma-miR164e|gma-miR164f|mdm-miR164b|gma-miR164g|ptc-miR164a|mdm-miR164c|gma-miR164h	scaffold_3_16060251_16060103	intergenic		TGGAGAAGCAGGGCACGTGCATGCATTCTTTCCTCTCGCCGGCTTGGCATTCCGGCAGCGCCGCTGCGGGCCGGTTGCCGCTGGCCGGCCGGCTAGCCCAGCTTGCTAGCTAGCTCCTGAAGCGCTGATGCATGTGCCCTTCTCCTCCA	(((((.((.(((((((((((((((.............((((((((((((..(((((..(((....))).))))).)))))..))))))).(((((((.......))))))).(((.....)))))..))))))))))))).)).)))))	-79.3	CATGTGCCCTTCTCCTCCACC	3p	38	6
	miR164a-3-5p	762	1119	5p	TGGAGAAGCAGGGCACGTGCA	21	cpa-miR164c|cpa-miR164b|cpa-miR164a|gma-miR164e|gma-miR164f|mdm-miR164b|gma-miR164g|ptc-miR164a|mdm-miR164c|gma-miR164h	scaffold_3_24447574_24447425	intergenic		TGGAGAAGCAGGGCACGTGCAGGTAGAGACACGCCGGAGCACGGCCGGCGGACTCACGCGCACCTGCGTGTGGCCGGTCGAAAGTAAGCGAGCGAGGAAGCTTGCTTCTTGCTCCAATGTGCTAGCTCCTGCACGTGCTCCCCTTCTCCA	((((((((..(((((((((((((...((.((((..(((((.((((((((.....(((((((....))))))))))))))).(((.((((((((......))))))))))))))))..))))))....)))))))))))))..))))))))	-91
	miR164a-4-5p	762	1119	5p	TGGAGAAGCAGGGCACGTGCA	21	cpa-miR164c|cpa-miR164b|cpa-miR164a|gma-miR164e|gma-miR164f|mdm-miR164b|gma-miR164g|ptc-miR164a|mdm-miR164c|gma-miR164h	scaffold_3_26497829_26497977	genic	Si023895m/CDS	GGTGGAGAAGCAGGGCACGTGCATTACCATCCAATGCCGCCATGCCCGGCCGCTCCATGCTCCTCCCCCTCCTCTGATGAGCTGAGCTCACCAACCTTTGTGGATCCATGGATGGATGGATGGTTCTTCATGTGCCCATCTTCTCCACC	((((((((((..(((((((((....((((((((..((.(((......))).))((((((....(((........((.(((((...))))).))........)))..))))))....))))))))....)))))))))..))))))))))	-68.5	CATGTGCCCATCTTCTCCACC	3p	100	38
	miR164b-5p	277	207	5p	TGGAGAAGCAGGGCACGTGC	20	zma-miR164d-5p|lus-miR164e|lus-miR164c|sbi-miR164b|vvi-miR164a|ppe-miR164c|rco-miR164c|ptc-miR164e|nta-miR164b|mes-miR164c	scaffold_1_39787348_39787260	intergenic		TGGAGAAGCAGGGCACGTGCTCGGTCGATCGGCCGGCCGGGCAGCCCGCTGCATGCATGGTCGATCGCAGCACGTGCGCTCCTTCTCCA	((((((((.((.(((((((((((((((((((((((((.(((...)))))))...)).)))))))))).))))))))).)).))))))))	-58.4	CACGTGCGCTCCTTCTCCATC	3p	12	10
MIR166	miR166a-1-3p	16027	17593	3p	TCGGACCAGGCTTCATTCCCC	21	ppe-miR166a|rco-miR166a|mdm-miR166e|mdm-miR166d|mdm-miR166c|mdm-miR166b|mdm-miR166a|ptc-miR166a|ptc-miR166b|ptc-miR166c	scaffold_1_32901686_32901773	intergenic		CTTTGAGGGGAATGTTGTCTGGCTCGAGGTGCGCAGAAACCTGGTGGAGATCTCATCTCGATCTAGGTTGATCTCGGACCAGGCTTCATTCCCCTCAAGT	.(((((((((((((..((((((.(((((((.((.....(((((((.(((((...))))).).))))))))))))))).))))))..))))))))))))).	-54.3	GGAATGTTGTCTGGCTCGAGG	5p	242	146
	miR166a-2-3p	16027	17593	3p	TCGGACCAGGCTTCATTCCCC	21	ppe-miR166a|rco-miR166a|mdm-miR166e|mdm-miR166d|mdm-miR166c|mdm-miR166b|mdm-miR166a|ptc-miR166a|ptc-miR166b|ptc-miR166c	scaffold_4_39474518_39474357	intergenic		GGGGAATGTTGTCTGGCTCGGGGGCGCCGCTCTTTCTCTGACCTGCTCCTTTCTCCTCCGATCCATCTCGCTCTTCCTCTCTCCTGGAGGTAGAGAGGAGATCGATCGATGGGCAGGAGTGAGAGGAGATGGGTGTAGATCTCGGACCAGGCTTCATTCCCC	((((((((..((((((.((((((((...))).....(((((((((((((((((..((((..(((((((((.(((.(((((((((....)).)))))))))).)))..))))))..)))).)))))))).))))).)))).))))).))))))..))))))))	-84	GGAATGTTGTCTGGCTCGGGG	5p	79	32
	miR166a-3-3p	16027	17593	3p	TCGGACCAGGCTTCATTCCCC	21	ppe-miR166a|rco-miR166a|mdm-miR166e|mdm-miR166d|mdm-miR166c|mdm-miR166b|mdm-miR166a|ptc-miR166a|ptc-miR166b|ptc-miR166c	scaffold_9_5936515_5936586	intergenic		GGGGAATGATGTCCGGTCCGAAGGCGCCTGCGGCGGCGAGGCACCGCGGCTTCGGACCAGGCTTCATTCCCC	(((((((((.(((.(((((((((.(((.(((.........)))..))).))))))))).))).)))))))))	-47.1
	miR166a-4-3p	16027	17593	3p	TCGGACCAGGCTTCATTCCCC	21	ppe-miR166a|rco-miR166a|mdm-miR166e|mdm-miR166d|mdm-miR166c|mdm-miR166b|mdm-miR166a|ptc-miR166a|ptc-miR166b|ptc-miR166c	scaffold_9_13545292_13545187	intergenic		GTGGAATGTTGTCTGGTTCAAGGTCTTGCCTGTGATTTGAGGATGAATCTCTTGTGTAGTTTTCATTCCTCGGATCTGCGGGATCTCGGACCAGGCTTCATTCCCC	..((((((..(((((((((.(((((((((....((((((((((((((.(((....).))..)))).)))))))))).))))))))).)))))))))..))))))..	-52.1
	miR166a-5-3p	16027	17593	3p	TCGGACCAGGCTTCATTCCCC	21	ppe-miR166a|rco-miR166a|mdm-miR166e|mdm-miR166d|mdm-miR166c|mdm-miR166b|mdm-miR166a|ptc-miR166a|ptc-miR166b|ptc-miR166c	scaffold_9_21644221_21644132	intergenic		GGGGAATGTCGTCTGGCGCGAGACCGGCCGGACAGCCGCAGGCGGCGCGGGCCGTCGCCTTGGACGGTCTCGGACCAGGCTTCATTCCCC	((((((((..((((((..((((((((.((((...((....((((((....)))))))).)))).))))))))..))))))..))))))))	-56.5
	miR166a-6-3p	16027	17593	3p	TCGGACCAGGCTTCATTCCCC	21	ppe-miR166a|rco-miR166a|mdm-miR166e|mdm-miR166d|mdm-miR166c|mdm-miR166b|mdm-miR166a|ptc-miR166a|ptc-miR166b|ptc-miR166c	scaffold_9_55493093_55493005	intergenic		GGGGAATGTTGTCTGGTCGGAGACCTAACACCGCGGATCCATGCGGCATCGCAGCATGGTGGATGGTTTCGGACCAGGCTTCATTCCCC	((((((((..((((((((.((((((...((((((((((((....)).))).).))..))))...)))))).))))))))..))))))))	-51.5
	miR166a-7-3p	16027	17593	3p	TCGGACCAGGCTTCATTCCCC	21	ppe-miR166a|rco-miR166a|mdm-miR166e|mdm-miR166d|mdm-miR166c|mdm-miR166b|mdm-miR166a|ptc-miR166a|ptc-miR166b|ptc-miR166c	scaffold_9_58186960_58186871	intergenic		GTGGAATGTTGTCTGGTTCTAGGCCTTGAGAGGGGACATGCATGGTCATGCCTCGTCTTGTTTGGGCCCTCGGACCAGGCTTCATTCCCC	..((((((..(((((((((..((((((((((((((.((((......)))))))).)))))...)))))...)))))))))..))))))..	-43.7
	miR166b-1-3p	2708	3330	3p	TCGGACCAGGCTTCAATCCCT	21	bdi-miR166h-3p|ata-miR5168-3p|osa-miR166k-3p|zma-miR166k-3p|zma-miR166j-3p|osa-miR166l-3p|sbi-miR166e|zma-miR166n-3p|sbi-miR166g	scaffold_1_39203189_39203088	intergenic		GGGGGTTGTTGTCTGGCTCGGTGTCTCCGGTCGGGATCGATTGATATCTTCCGGCCTTGCCGGAGCTGTCGACCGGAGATTTCGGACCAGGCTTCAATCCCT	((((((((..((((((.((((.((((((((((((.(..(((....)))(((((((...))))))).).)))))))))))).)))).))))))..))))))))	-59.4
	miR166b-2-3p	2708	3330	3p	TCGGACCAGGCTTCAATCCCT	21	bdi-miR166h-3p|ata-miR5168-3p|osa-miR166k-3p|zma-miR166k-3p|zma-miR166j-3p|osa-miR166l-3p|sbi-miR166e|zma-miR166n-3p|sbi-miR166g	scaffold_2_32841481_32841591	intergenic		GGGGGTTGTTGTCTGGTTCAAGGTCACCACAAGTAGGCAAGCCCATTTTGCTTAACATGCAGTATGGGTGTATTCGATCTATTGGTGATCTCGGACCAGGCTTCAATCCCT	((((((((..(((((((((.(((((((((..((..((...((((((.((((.......)))).))))))....))...))..))))))))).)))))))))..))))))))	-56.7
	miR166c-1-3p	2235	1577	3p	TCGGACCAGGCTTCATTCCTC	21	dpr-miR166a|tcc-miR166c|aqc-miR166a|osa-miR166h-3p|lus-miR166e|osa-miR166g-3p|zma-miR166l-3p|stu-miR166b|sbi-miR166f|sly-miR166c-3p	scaffold_1_39203416_39203323	intergenic		GGAATGTTGGCTGGCTCGAGGCATCCGCGTCCTAGCTTGCAGATCGTTGCCTGCTGCCGGACAGATCGAGAGGCGTCGGACCAGGCTTCATTCC	((((((..(.((((.((((.((.((((.((((((((..((((....))))..))))..))))....)).)).)).)))).)))).)..))))))	-40.8	GGAATGTTGGCTGGCTCGAGG	5p	115	27
	miR166c-2-3p	2235	1577	3p	TCGGACCAGGCTTCATTCCTC	21	dpr-miR166a|tcc-miR166c|aqc-miR166a|osa-miR166h-3p|lus-miR166e|osa-miR166g-3p|zma-miR166l-3p|stu-miR166b|sbi-miR166f|sly-miR166c-3p	scaffold_3_46534439_46534335	intergenic		CTGGAATGGAGGCTGATCCAAGATCCTCGGGTGCGACAGCATTAGGAAAGCCACCTTTCGGTTTCGTGGTTGCTACCGGGGATCTCGGACCAGGCTTCATTCCTC	..(((((((((.(((.(((.((((((((((..(((((.((.....(((((....)))))......)).)))))..)))))))))).))).))).)))))))))..	-54.6
MIR167	miR167a-1-5p	99	135	5p	TGAAGCTGCCAGCATGATCTA	21	stu-miR167a-5p|stu-miR167d-5p|ata-miR167a-5p|ath-miR167a-5p|aly-miR167a-5p|bna-miR167c|tae-miR167a|vvi-miR167b|lus-miR167e|ghr-miR167a	scaffold_9_3268749_3268848	intergenic		TGAAGCTGCCAGCATGATCTAGCTCTGGGTGATCACCGAGAGGAACAGAAGTTCGAGCTCTTGTGGTCATGCCTTGCTAGGTCATGCTGCGGCAGCCTCA	(((.(((((((((((((((((((...(.((((((((.(((((((((....))))...))))))))))))).)...)))))))))))))..)))))).)))	-55.6
	miR167a-2-5p	99	135	5p	TGAAGCTGCCAGCATGATCTA	21	stu-miR167a-5p|stu-miR167d-5p|ata-miR167a-5p|ath-miR167a-5p|aly-miR167a-5p|bna-miR167c|tae-miR167a|vvi-miR167b|lus-miR167e|ghr-miR167a	scaffold_9_5818397_5818499	intergenic		TGAAGCTGCCAGCATGATCTAACTTGTGTGGGGGCGCAAGCGGTGAGGTTGCTGCCGCGAGGATTTTTGGGCGATGGTGTTAGATCATGCTGTGACAGTTTCA	(((((((((((((((((((((((((((.((((((..(..(((((.((....)))))))..)..)))))).))))....)))))))))))))).).))))))))	-46.6
	miR167b-1-5p	2405	4094	5p	TGAAGCTGCCAGCATGATCTGA	22	ata-miR167b-5p|cpa-miR167d|bdi-miR167g|ccl-miR167b|ata-miR167d-5p|mes-miR167f|ccl-miR167a|mes-miR167d|mes-miR167e|ppe-miR167c	scaffold_3_48340864_48340985	genic	Si025420m/CDS	GGTGAAGCTGCCAGCATGATCTGATGGTATGATGTATTTACCTCTCTTTGCCTGATTGTCATGGACGAATTCAGGATGAGGGGGAAAGAGGAATATGAGTCAGGTCATGCTGTAGTTTCATC	(((((((((((.(((((((((((((.((((......((..((((((....((((((((((...)))))..)))))..))))))..)).....))))..))))))))))))))))))))))))	-56.8	AGGTCATGCTGTAGTTTCATC	3p	45	46
	miR167b-2-5p	2405	4094	5p	TGAAGCTGCCAGCATGATCTGA	22	ata-miR167b-5p|cpa-miR167d|bdi-miR167g|ccl-miR167b|ata-miR167d-5p|mes-miR167f|ccl-miR167a|mes-miR167d|mes-miR167e|ppe-miR167c	scaffold_1_6699595_6699816	intergenic		TGAAGCTGCCAGCATGATCTGATGAGGACCGAAACAAGCAGAGGTTTTCAGGGTTTAGGTATGCCGCAATGCGACAGGAGGACTACTCTTGGTGCTAGATGGGGTTGAGTGTTAGTTGGAGGAGGATTCTTGGTATTCTGATATGCATGGTTTCTGAATTAGTGAGCATGCATGCATGGTTTCTGAATATTTGGTCCATCATCAGATCATGTTGCAGCTTCA	(((((((((.(((((((((((((((((((((((.....((((((...((((((((((((...(((.((..((..((((((.....))))))..))....)).))).......................))))).)))))))((((((((.((.(((...))).)).)))))))).....))))))....)))))))).))))))))))))))))))))))))	-89
	miR167b-3-5p	2405	4094	5p	TGAAGCTGCCAGCATGATCTGA	22	ata-miR167b-5p|cpa-miR167d|bdi-miR167g|ccl-miR167b|ata-miR167d-5p|mes-miR167f|ccl-miR167a|mes-miR167d|mes-miR167e|ppe-miR167c	scaffold_2_4312095_4311994	genic	Si031789m/CDS	GCTGAAGCTGCCAGCATGATCTGACGAGTGTTTAGCTAGTTGACGACTACAGCAATGATGACCGAAACTGCTAACGATCAGATCATGCTGCGCAGTTTCATC	..((((((((((((((((((((((((.....(((((.((((..((..((((....)).))..)).))))))))))).))))))))))))).)))))))))..	-44.3	GATCATGCTGCGCAGTTTCATC	3p	92	23
	miR167b-4-5p	2405	4094	5p	TGAAGCTGCCAGCATGATCTGA	22	ata-miR167b-5p|cpa-miR167d|bdi-miR167g|ccl-miR167b|ata-miR167d-5p|mes-miR167f|ccl-miR167a|mes-miR167d|mes-miR167e|ppe-miR167c	scaffold_1_6670230_6670451	intergenic		TGAAGCTGCCAGCATGATCTGACGAGGACCGAAACAATCAGAGGTTTTCAGGGTTTAGGTATGCCGCAATGCGACATGAGGACTACTCTTGGTGCTAGACGGGGTTGAGTGTTAGTTGGAGGAGGATTCTTGGTATTCTAATATGCATGGTTTCTGAATTAGTGAGCATGTATGCATGGTTTCTGAATATTTGGTCCATCATCAGATCATGTTGCAGCTTCA	(((((((((.((((((((((((.((((((((((....(((((((((((((..(((...((((......))))))).)))))))).(((((...(((((((........)).)))))...))))).....((((....))))((((((((.((.(((...))).)).)))))))).......)))))...)))))))).)).)))))))))))))))))))))	-82.9
	miR167b-5-5p	2405	4094	5p	TGAAGCTGCCAGCATGATCTGA	22	ata-miR167b-5p|cpa-miR167d|bdi-miR167g|ccl-miR167b|ata-miR167d-5p|mes-miR167f|ccl-miR167a|mes-miR167d|mes-miR167e|ppe-miR167c	scaffold_5_38247169_38247062	intergenic		TGAAGCTGCCAGCATGATCTGATATCTTTGTTTTTAAGCTCCTCCTCCTAGTGATGAAAGGTTTGGCAACTTTGGATGCCTAGATTCAGATCGTGCTGTGCAGTTTCA	((((((((((((((((((((((.((((..((.((((((((...(((..((....))..)))...)))....))))).))..))))))))))))))))).)))))))))	-44.9
	miR167b-6-5p	2405	4094	5p	TGAAGCTGCCAGCATGATCTGA	22	ata-miR167b-5p|cpa-miR167d|bdi-miR167g|ccl-miR167b|ata-miR167d-5p|mes-miR167f|ccl-miR167a|mes-miR167d|mes-miR167e|ppe-miR167c	scaffold_9_55653155_55653051	intergenic		TGAAGCTGCCAGCATGATCTGAAAGCGGACGCGTTCTTCGTGATCATGTCTGGGCAAGGACAACACGGGAAATAGGCGAGGCGACCAGATCATCTAGCAGTTTCA	(((((((((.((.((((((((...((...(((.(..(((.((....(((((......)))))...)).)))..).)))..))...)))))))))).)))))))))	-41.3
MIR168	miR168-5p	6067	6602	5p	TCGCTTGGTGCAGATCGGGAC	21	zma-miR168b-5p|sbi-miR168|sof-miR168a|ssp-miR168a|bdi-miR168-5p|ata-miR168-5p|osa-miR168a-5p|hvu-miR168-5p|zma-miR168a-5p	scaffold_1_8668011_8668081	intergenic		GCTCGCTTGGTGCAGATCGGGACCCGACGCCCGCGCCGCCGGGACCGGATCCCGCCTTGCACCAAGTGAAT	..(((((((((((((..(((((.(((...((((......))))..))).)))))..)))))))))))))..	-41	CCCGCCTTGCACCAAGTGAAT	3p	1505	2668
MIR169	miR169-3p	71	91	3p	GGGCGGTCACCTTGGCTAAC	20	sbi-miR169d-3p	scaffold_7_18180488_18180400	intergenic		GTAGCCAAGGATGACTTGCCTACATGGCCTTGTCAGTTCCGGTTGCATAGCCGGTTCAGCTGGGTCTGTGGGCGGTCACCTTGGCTAAC	.(((((((((.(((((.(((((((.(((((.((..(..((((((....))))))..).)).))))))))))))))))))))))))))..	-51.1	TAGCCAAGGATGACTTGCCT	5p	21	12
MIR171	miR171a-1-3p	104	60	3p	TGATTGAGCCGTGCCAATATC	21	sbi-miR171d|rco-miR171e|vvi-miR171c|cpa-miR171b|tcc-miR171f|sbi-miR171b|rco-miR171d|cpa-miR171a|tcc-miR171e|rco-miR171c	scaffold_6_2734999_2734917	intergenic		GGTATTGGCGCGGTTCAATTCGAGAGCCTGCGCCCCTCCGGAGGCAGGGGGGCTCTGCTCTCTGATTGAGCCGTGCCAATATC	((((((((((((((((((((.((((((..((.(((((((...)).))))).))...)))))).))))))))))))))))))))	-58.5
	miR171a-2-3p	104	60	3p	TGATTGAGCCGTGCCAATATC	21	sbi-miR171d|rco-miR171e|vvi-miR171c|cpa-miR171b|tcc-miR171f|sbi-miR171b|rco-miR171d|cpa-miR171a|tcc-miR171e|rco-miR171c	scaffold_7_30397001_30396923	intergenic		GATATTGGTGCGGTTCAATCAGAAAGCTTGTGCTCCAAAGGCCAGGGGCTCCACTCTTTGATTGAGCCGTGCCAATATC	(((((((((((((((((((((((.((.....(((((........)))))....)).)))))))))))))))))))))))	-42.7
	miR171a-3-3p	104	60	3p	TGATTGAGCCGTGCCAATATC	21	sbi-miR171d|rco-miR171e|vvi-miR171c|cpa-miR171b|tcc-miR171f|sbi-miR171b|rco-miR171d|cpa-miR171a|tcc-miR171e|rco-miR171c	scaffold_9_6333372_6333280	genic	Si040468m/3'UTR	GATGTTGGCATGGTTCAATCAAATCGGGTGATCTTTGCCCTTGTGATGAGGTGGTGGTGTCTTCCTTTGATCTGATTGAGCCGTGCCAATATC	(((((((((((((((((((((.((((((.(((..((((((((......))).))))).)))..)))..))).)))))))))))))))))))))	-45.2
	miR171a-4-3p	104	60	3p	TGATTGAGCCGTGCCAATATC	21	sbi-miR171d|rco-miR171e|vvi-miR171c|cpa-miR171b|tcc-miR171f|sbi-miR171b|rco-miR171d|cpa-miR171a|tcc-miR171e|rco-miR171c	scaffold_9_39738647_39738538	intergenic		GGTGTTGGCTCGGCTCACTCAGAAGCTGAAGGAGCCATGGCCCATGGATCTAGCTGGGCACAGCTTGCAGTGCTAGCTCCTGGCGTTTCTGATTGAGCCGTGCCAATATC	(((((((((.(((((((.((((((((...((((((..((((...((.(...(((((....)))))).))..))))))))))...)))))))).))))))).)))))))))	-60.4	TGTTGGCTCGGCTCACTCAGA	5p	406	100
	miR171a-5-3p	104	60	3p	TGATTGAGCCGTGCCAATATC	21	sbi-miR171d|rco-miR171e|vvi-miR171c|cpa-miR171b|tcc-miR171f|sbi-miR171b|rco-miR171d|cpa-miR171a|tcc-miR171e|rco-miR171c	scaffold_9_56807408_56807317	intergenic		GATGTTGGCTCGGCTCACTCAGATGACCACCCTCTCTGCTGGGGCGATGCACGCGAGATCGCTGGTGTTTCTGATTGAGCCGTGCCAATATC	(((((((((.(((((((.(((((..(((((((........)))(((((.........)))))))))...))))).))))))).)))))))))	-46.9	TGTTGGCTCGGCTCACTCAGA	5p	406	100
	miR171b-3p	100	86	3p	TTGAGCCGCGTCAATATCTCC	21	ctr-miR171|mdm-miR171a|mdm-miR171b|ppe-miR171h	scaffold_9_12536773_12536690	intergenic		GGAGGTATTGGCGCGCCTCAATCCGAAGGCTTGGCTGATTGGCACGGCAGCCATGTTCTTGGATTGAGCCGCGTCAATATCTCC	(((((((((((((((.((((((((((.(((.((((((.(((...))))))))).))).)))))))))).)))))))))))))))	-53.3
	miR171c-3p	47	76	3p	TTGAGCCGCGCCAATATCTCT	21	ssl-miR171b|mdm-miR171k|mdm-miR171j|mdm-miR171l|gma-miR171k-3p|vvi-miR171f|nta-miR171b|lja-miR171d-5p|ppe-miR171b|sly-miR171e	scaffold_4_32408092_32408009	intergenic		AGCGATATTGGTGAGGTTCAATCCGATGGTAGATTTTACAACAGCTGTAAAATCAGTATCTGATTGAGCCGCGCCAATATCTCT	((.((((((((((.(((((((((.((((.(.(((((((((.....)))))))))).)))).))))))))).)))))))))).))	-42.7
MIR172	miR172-5p	391	202	5p	GCAGCACCATCAAGATTCACA	21	aly-miR172b-5p|stu-miR172b-5p	scaffold_1_41479020_41478931	genic	Si018931m/CDS	GCAGCACCATCAAGATTCACATCCACCTCATCCTCAGTTGATGCTACACAGCATGCACACCTGATGAGATGAGAATCTTGATGATGCTGC	((((((.(((((((((((.((((....(((((....((..(((((....)))))..))....))))))))).))))))))))).))))))	-40.1
MIR2118	miR2118-1-3p	23	38	3p	TTCCCGATGCCTCCCATTCCTA	22	osa-miR2118b|ata-miR2118b-5p|osa-miR2118n|zma-miR2118b	scaffold_3_20527862_20527961	intergenic		TGGGAATGGGAACATGGAGGAAAGCCTAGCCTGTTTGTTTCCTCCTCCAGCAACAGAGGTGGAAGCTTGGTTTGGTGTTTCCCGATGCCTCCCATTCCTA	(((((((((((.(((.(.((((((((.((((.....((((((.((((........)))).))))))..)))).))).)))))).)))..)))))))))))	-48.2
	miR2118-2-3p	23	38	3p	TTCCCGATGCCTCCCATTCCTA	22	zma-miR2118b|osa-miR2118b|ata-miR2118b-5p|osa-miR2118n	scaffold_7_20534199_20534103	intergenic		TGGGAATGGGAACATGGAGGAAAGCCTAGCCTGTTTGTTTCCTCCAGCAACAGAGGTGGAAGCTTGGTTTGGTGTTTCCCGATGCCTCCCATTCCTA	(((((((((((.(((.(.((((((((.((((.....((((((.((.........)).))))))..)))).))).)))))).)))..)))))))))))	-43.3
MIR319	miR319a-3p	491	470	3p	TTGGACTGAAGGGTGCTCCCT	21	bdi-miR319b-3p	scaffold_5_2015282_2015458	intergenic		AGAGAGCGTCCTTCAGTCCACTCAGGGGCGGTGCTAGGGTCGAATTAGCTGCCGACTCATTCACCCACATGCCAAGCAACGGCCATGGAAAGAGCTAGCTTTGCAGATGAGTGAATGAAGCGGGAGGTAAAAGCTTCGATCTCGCACCATCTTTGCTTGGACTGAAGGGTGCTCCCT	((.(((((((((((((((((..((((((.(((((..(((((((((((.((.(((..((((((((.((..(((.((((...(((..(....)..))).)))).)))..)).))))))))..))).)).)))....)))))))).))))).))))))..))))))))))))))))).))	-89.1
	miR319b-5p	13	15	5p	AGCTGCCGACTCATCCATTCA	21	osa-miR319a-5p	scaffold_5_31415283_31415205	intergenic		AGCTGCCGACTCATCCATTCACTTGCCAAGACCCATCGACGGGCAATGTCTTGGCAGCTGAGTGGATGGCGCGGGAGCT	((((.(((..(((((((((((.((((((((((((......))).....))))))))).)))))))))))..))).))))	-44.8
	miR319c-5p	113	37	5p	AGCTGCCGACTCATTCACCCA	21	ppe-miR319b	scaffold_5_2015328_2015409	intergenic		AGCTGCCGACTCATTCACCCACATGCCAAGCAACGGCCATGGAAAGAGCTAGCTTTGCAGATGAGTGAATGAAGCGGGAGGT	..((.(((..((((((((.((..(((.((((...(((..(....)..))).)))).)))..)).))))))))..))).))..	-32.1
MIR390	miR390-5p	163	309	5p	AAGCTCAGGAGGGATAGCGCC	21	ppt-miR390b|osa-miR390-5p|ata-miR390-5p|ath-miR390b-5p|sbi-miR390|cme-miR390c|rco-miR390b|vvi-miR390|csi-miR390|gma-miR390a-5p	scaffold_9_2055362_2055496	intergenic		GAAGCTCAGGAGGGATAGCGCCTAGGAAATCACTAGATTGGAGCCATGAGGAGGAAGAGATCGAAGTAAATCTCTTCGATCCCTTTCTCTGAAGGTTCTGTCTATCAATCTGAAGCGCTATCTATCCTGAGCTCC	..(((((((((.(((((((((...(((......(((((.((((((.(..((((((((.((((((((.......)))))))).))))))))..))))))))))))....)))...))))))))).)))))))))..	-67.4	GCTATCTATCCTGAGCTCC	3p	105	47
MIR393	miR393-5p	37	49	5p	CTCCAAAGGGATCGCATTGAT	21	csi-miR393|zma-miR393b-3p|ata-miR393-5p|gma-miR393k|gma-miR393j|gma-miR393i|gma-miR393h	scaffold_3_520201_520320	genic	Si023536m/CDS	ACTCCAAAGGGATCGCATTGATCTCACCTTCCGCCGCAGCCGCTCGCCGGCATGCAAGCACGTGCATGTGGCTAGGCCTAGCTGCGCGCGAGGACAGGATCAGTGCAATCCCTTTGGAAT	..(((((((((((.((((((((((..((((.(((.(((((.(((.((((.((((((......))))))))))..)))...)))))))).))))...)))))))))).)))))))))))..	-69	TCAGTGCAATCCCTTTGGAAT	3p	18	29
MIR394	miR394-5p	300	558	5p	TTGGCATTCTGTCCACCTCC	20	sbi-miR394a|cca-miR394|gma-miR394e|ath-miR394b-5p|gma-miR394d|ata-miR394-5p|ppe-miR394a|zma-miR394b-5p|zma-miR394a-5p|gma-miR394c-5p	scaffold_1_33992687_33992768	intergenic		TTGGCATTCTGTCCACCTCCTTGCTGATCTTGCAGAAAGTCTCTCAAATCTGTTGTTTTTTTGGAGGTGGGCATACTGCCAA	.(((((...(((((((((((.....(((...(((((............))))).))).....)))))))))))...))))).	-32.5
MIR395	miR395-1-3p	22	252	3p	TGAAGTGTTTGGGGGAACTC	20	ata-miR395d-3p|zma-miR395p-3p|cme-miR395c|ata-miR395f-3p|cme-miR395b|bdi-miR395n-3p|ata-miR395c-3p|bdi-miR395m|mtr-miR395g|sbi-miR395f	scaffold_3_4905272_4905337	intergenic		GAGTTCTCTACAAGCACTTCACAAGGCACTATTTTGGGAGCTTTTGTGAAGTGTTTGGGGGAACTC	(((((((((.(((((((((((((((((.((......)).)).))))))))))))))))))))))))	-35.2
	miR395-2-3p	22	252	3p	TGAAGTGTTTGGGGGAACTC	20	ata-miR395d-3p|zma-miR395p-3p|cme-miR395c|ata-miR395f-3p|cme-miR395b|bdi-miR395n-3p|ata-miR395c-3p|bdi-miR395m|mtr-miR395g|sbi-miR395f	scaffold_3_4905423_4905491	intergenic		GAGTTCCCTACAAGCACTTCATGAGGCCTTAGCTTATTAAGGGATCTTGTGAAGTGTTTGGGGGAACTC	(((((((((.(((((((((((((((((((((......)))))..)))))))))))))))))))))))))	-39.7
	miR395-3-3p	22	252	3p	TGAAGTGTTTGGGGGAACTC	20	ata-miR395d-3p|zma-miR395p-3p|cme-miR395c|ata-miR395f-3p|cme-miR395b|bdi-miR395n-3p|ata-miR395c-3p|bdi-miR395m|mtr-miR395g|sbi-miR395f	scaffold_3_4905584_4905673	intergenic		GAGTTCCCTTCAAACACTTCACATGCTGAGACACCATTCAGATTACTCCTTAAGAGTTTCATGTGCAATGTGAAGTGTTTGGGGGAACTC	(((((((((.((((((((((((((((((((((.......................))))))...)).)))))))))))))))))))))))	-40.4
	miR395-4-3p	22	252	3p	TGAAGTGTTTGGGGGAACTC	20	ata-miR395d-3p|zma-miR395p-3p|cme-miR395c|ata-miR395f-3p|cme-miR395b|bdi-miR395n-3p|ata-miR395c-3p|bdi-miR395m|mtr-miR395g|sbi-miR395f	scaffold_7_31237760_31237825	intergenic		GAGTTCCCTGAAAACACTTCGCGAGGCATCATCTTAAGATCTCTTGTGAAGTGTTTGGGGGAACTC	(((((((((..(((((((((((((((.(((.......))).))))))))))))))).)))))))))	-37.1	GTTCCCTGAAAACACTTCGCG	5p	1	12
	miR395-5-3p	22	252	3p	TGAAGTGTTTGGGGGAACTC	20	ata-miR395d-3p|zma-miR395p-3p|cme-miR395c|ata-miR395f-3p|cme-miR395b|bdi-miR395n-3p|ata-miR395c-3p|bdi-miR395m|mtr-miR395g|sbi-miR395f	scaffold_7_31238355_31238420	intergenic		GAGTTCCCTAAAAGCACTTCGCGAGGAATTGACTTAAGAGCTCTTGTGAAGTGTTTGGGGGAACTC	(((((((((..(((((((((((((((..((.......))..))))))))))))))).)))))))))	-34.4	GTTCCCTAAAAGCACTTCGCG	5p	1	20
	miR395-6-3p	22	252	3p	TGAAGTGTTTGGGGGAACTC	20	ata-miR395d-3p|zma-miR395p-3p|cme-miR395c|ata-miR395f-3p|cme-miR395b|bdi-miR395n-3p|ata-miR395c-3p|bdi-miR395m|mtr-miR395g|sbi-miR395f	scaffold_7_31239415_31239503	intergenic		GAGTTCCCTTCAAGCACTTCGCGTGAAGTGCCATTCATATTACTCTGTTTAGGAGTTTTAGGTGCAATGTGAAGTGTTTGGGGGAACTC	(((((((((.((((((((((((((...(((((.....((..(((((.....)))))..))))))).)))))))))))))))))))))))	-43.9	GTTCCCTTCAAGCACTTCGCG	5p	0	24
MIR396	miR396b-5p	27	18	5p	TTCCACAGCTTTCTTGAACTT	21	sly-miR396b|nta-miR396c|ptc-miR396d|mes-miR396e|cme-miR396c|mdm-miR396d|nta-miR396b|ptc-miR396c|mes-miR396d|mdm-miR396c	scaffold_1_40752190_40752366	intergenic		TTCCACAGCTTTCTTGAACTTcTcTcTcTcTcTcTcTcTcTcTcTcTcTcTcTcTcTcTcacacacacacacacacacacacacacacacTcacacacacacacacacacacacacacaGTCAATTGCGCGTGCAAGTTGGGACAAGTTGTAGAAGAAGGTCAAGAAAGCTGTGGGA	(((((((((((((((((.(((((.(((....................................................................................(((.(.((......)).).)))(((.(((...))).))).)))))))).)))))))))))))))))	-38.4
	miR396a-5p	2615	3065	5p	TCCACAGGCTTTCTTGAACTG	21	zma-miR396d|far-miR396|sbi-miR396e|zma-miR396c|ata-miR396d-5p|bdi-miR396b-5p|osa-miR396e-5p|ata-miR396a-5p|bdi-miR396a-5p|ata-miR396b-5p	scaffold_3_1000970_1000819	intergenic		TCCACAGGCTTTCTTGAACTGTGAACTCGTGGGGGGGCGTGTCGGACGGATGCAAACTCCCAGCAATTCTCTTCCCCCGTGAATTGAATTGCCGAGCTCTCGGGCTCGCCTCGGTCGGCTCTACCTGTTGATGGTTCAAGAAAGCCCATGGA	((((..((((((((((((((((.(((..(((((((((.(((((.....)))))...))))).(((((((..(((......)))..))))))).(((((....)))))(((......))).))))..))).))))))))))))))))..))))	-69.3
	miR396c-1-5p	51	48	5p	TTCCACAGCTTTCTTGAACTG	21	tcc-miR396a|sof-miR396|lja-miR396|lus-miR396c|aau-miR396|bgy-miR396a|bcy-miR396a|sbi-miR396a|cme-miR396b|nta-miR396a	scaffold_1_40757597_40757494	intergenic		TTCCACAGCTTTCTTGAACTGCTGCGTGAATTCGAAGTGGCAGAACAGATTGCTTGGGTTCAGCCGGAGATCTACCGATCGAGCAGTTCAATAAAGCTGTGGGA	((((((((((((.((((((((((((.((((((((....((((........))))))))))))))....((((....)))).)))))))))).))))))))))))	-45.6
	miR396c-2-5p	51	48	5p	TTCCACAGCTTTCTTGAACTG	21	tcc-miR396a|sof-miR396|lja-miR396|lus-miR396c|aau-miR396|bgy-miR396a|bcy-miR396a|sbi-miR396a|cme-miR396b|nta-miR396a	scaffold_4_4233837_4233751	intergenic		TTCCACAGCTTTCTTGAACTGCATCTGCAAAGGAGATGCGCCTTCTGCTACTTGCGTGGGCACGTGCAGTTCAATAAAGCTGTGGGA	((((((((((((.(((((((((((.(((..(((((......))))).((((....))))))).))))))))))).))))))))))))	-43.7
MIR397	miR397-5p	14	4	5p	TTGAGTGCAGCGTTGATGAGC	21	mdm-miR397a|mdm-miR397b	scaffold_1_7165845_7165912	genic	Si018962m/CDS	CATTGAGTGCAGCGTTGATGAGCCGGTCGCCGCCGCCGGCCGCCGGCTCACCGGCGCTGCACTCAATT	.((((((((((((((((.(((((((((.((((....)))).))))))))).)))))))))))))))).	-53.6	TCACCGGCGCTGCACTCAATT	3p	8	5
MIR398	miR398-3p	64	29	3p	TGTGTTCTCAGGTCGCCCCCG	21	zma-miR398a-3p|ata-miR398f-3p|ata-miR398g-3p|tae-miR398|zma-miR398b-3p|sbi-miR398	scaffold_2_11977401_11977326	genic	Si033788m/CDS	CAGGGGCGAGATGGGAACACATGCCGTTGCCGGGCGCTGTCGCCGCCGCCGCGCATGTGTTCTCAGGTCGCCCCCG	..(((((((..(((((((((((((.((.((.(((((....)))).).)).)))))))))))))))..)))))))..	-48.5
MIR408	miR408-3p	89	148	3p	CTGCACTGCCTCTTCCCTGGC	21	bdi-miR408-3p|zma-miR408a|osa-miR408-3p|ssp-miR408a|rco-miR408|cpa-miR408|sof-miR408d|ssp-miR408d|sof-miR408c|sof-miR408b	scaffold_5_13900845_13901013	intergenic		GGCAGGGATGAGGCAGAGCATGGGATGGGGCCATCAACAGACAAAACTCCGTTTCTTCCACTGCAAAAACATGTTTGTGAGAGGTTTTGAGGCAAAAAAAAAAAAAAGGTTGAGAGCTCCGCCCCCACCGGTGTTGTTGCTCCCTCCCCTGCACTGCCTCTTCCCTGGC	(.((((((.(((((((.(((.((((.(((((...(((((.......(((.....(((((((.(((......)))..))).))))....)))................(((.((....)).)))((....)))))))..))))).)))).))).))))))).)))))).)	-63.8
MIR5054	miR5054-3p	467	340	3p	TCCCCACGGACGGCGCCA	18	bdi-miR5054	scaffold_8_27527719_27527600	intergenic		TGGATCCTCCGGGTTGGGGATCGGGGGATCTGCTGGAAGCTCCGTGGCTCCCTTGGTCTTCCGTCGCTGCGGAGCCATGTGGCTTCTCAGTCACTCTTTCGGTCCCCACGGACGGCGCCA	(((..((((((...((((((((((((((...((((((((((.(((((((((..((((........)))).))))))))).)))))).))))...)))))))))))))))))).))..)))	-64.9
MIR528	miR528-5p	51	18	5p	TGGAAGGGGCATGCAGAGGAG	21	osa-miR528-5p|ssp-miR528|sbi-miR528|bdi-miR528-5p|ata-miR528-5p|zma-miR528a-5p|zma-miR528b-5p	scaffold_9_57157152_57157061	genic	Si040610m/CDS/5'UTR	AGTGGAAGGGGCATGCAGAGGAGCAGGAGGTTTTGTTGGAAGCCGACCTGTGCTCTACCCTCGCTCGCTCTCCTGTGCCTGCCTCTTCCATT	.((((((((((((.(((.(((((((((.((((((....))))))..)))).((.........)).....))))).))).)))))))))))).	-44.7	CCTGTGCCTGCCTCTTCCATT	3p	31	14
MIR529	miR529a-3p	28	90	3p	GCTGTACCCTCTCTCTTCTTC	21	zma-miR529-3p|bdi-miR529-3p	scaffold_1_22493767_22493874	intergenic		GGAGAAGAGAGAGAGTACAGCCTTAACATGCACGCACTTTAGATTTCATCAGTCTCTTGTGCGGTTATGTGTGTGAGAGTGATGAAGGCTGTACCCTCTCTCTTCTTC	(((((((((((((.((((((((((.((((((((((((...(((((.....)))))...)))))....)))))))..........)))))))))).)))))))))))))	-50.9	AGAAGAGAGAGAGTACAGCCT	5p	2	14
	miR529b-3p	22	68	3p	GCTGTACCCTCTCTCTTCGTC	21	zma-miR529-3p|bdi-miR529-3p	scaffold_7_14763165_14763260	intergenic		GAAGAAGAGAGAGAGTACAGCTTTGGGTTGTTAAGGTCATAAGACTTGTGTGACTCTGAGATCTTTTTCGCCAAGGCTGTACCCTCTCTCTTCGTC	...((((((((((.((((((((((((......((((((...(((.((....)).)))..)))))).....)))))))))))).))))))))))...	-44.7
MIR535	miR535-5p	101	30	5p	TGACAACGAGAGAGAGCACGC	21	ppt-miR535b|vvi-miR535b|ppt-miR535c|ppe-miR535a|mdm-miR535a|aqc-miR535|pab-miR535|vvi-miR535c|osa-miR535-5p|cpa-miR535	scaffold_8_21627039_21627122	intergenic		TGACAACGAGAGAGAGCACGCCGGTGCGGCCGTCACGGTGAGGTGGCCCGTGGCGGCGTACTTGCGTGCTCCCTCCCGTTGTCA	((((((((.(((.((((((((.((((((.(((((((((.(......)))))))))))))))).)))))))).))).))))))))	-59.4	GTGCTCCCTCCCGTTGTC	3p	110	74
MIR5368	miR5368	1532	1877	3p	AGGGACAGTCTCAGGTAGA	19	gma-miR5368	scaffold_14_62490_62330	intergenic		TTCCCTGGGATTGGCTTTGGGCCTTTCCTGCGCAGCTTAGGTGGAAGGCGAAGAAGGCCCCCTTCCGGGGGGGCCCGAGCCATCAGTGAGATACCACTCTGGAAGAGCTCGGATTCTAACCTTGTGTCAGACCCGCGGGCCAAGGGACAGTCTCAGGTAGA	...((((((((((.((((((.((....(((((((....((((((((..........(((((((....)))))))(((((((.((((((......))))...)).).)))))).)))).)))))))).)))......)).))))))..))))))))))....	-66.4
MIR827	miR827	80	223	3p	TTAGATGACCATCAGCAAACA	21	osa-miR827|ssp-miR827|bdi-miR827-3p|zma-miR827-3p	scaffold_1_30473374_30473267	genic	Si018728m/5'UTR+CDS	AACTTGTTTTGTTGGTGGTCACCTAACCATGCTCCGGTTAGTGCACGGATCATGTCCATGACCTCATCTCGATCGTGCAAAGGTTAGATGACCATCAGCAAACATGTT	.((.(((((.(((((((((((.((((((.(((..(((((((((...((.((((....)))))).)).)).))))).)))..)))))).)))))))))))))))).)).	-42.2
