# Supplementary material for: Combined small RNA and degradome sequencing to identify miRNAs and their targets in response to drought in foxtail millet
Source: BMC Genet. 2016 Apr 12;17:57. doi: 10.1186/s12863-016-0364-7 (PMC4828802; doi:10.1186/s12863-016-0364-7)
Supplement: Additional file 4: — Detailed information of novel miRNAs in foxtail millet. (XLS 58 kb) [file 12863_2016_364_MOESM4_ESM.xls]

## Sheet: Sheet1
Additional file 4: Detailed information of novel miRNAs in foxtail millet
miRNA	maure Sequence	Maure Sequence length	miRNA* sequence	Precursor Sequence	Precursor Length	Precursor Location	Region	Gene of origin/Region	Hairpin Structure	Minimum Free Energy(MFE)
sit_novel_miR1	ATCTATACCATCAAGCTGT	19		ATCTATACCATCAAGCTGTGTCAATGACAGGACAAGACACCACGTATCATTGACAAGCTGCGTGGTATAGATGA	74	scaffold_1:3302369..3302442:-	intronic	Si016301m/intronic	(((((((((((..((((.(((((((((..((........)).....)))))))))))))..)))))))))))..	-30.6
sit_novel_miR2	TCAAAACGAATAGTAATTT	19		ATTACTATTTATTTTGATTTTTATACATACATAAACTTTGCTATGCATCTAGATATATGCTATGTCTAGATACGTAGTAAAAGTTATATATCTAGAAAAATCAAAACGAATAGTAATTT	119	scaffold_3:4810510..4810628:+	intergenic		((((((((((.(((((((((((.((.(((.((((..(((((((((.(((((((((((...))))))))))).)))))))))..)))).))).)).))))))))))).))))))))))..	-42.1
sit_novel_miR3	TGCCAAAGGAGAGTTGCCCTG	21		GGCAGCTCTCCTCTGGCAGGCGATCGATCGTCGATGGGTGTATGGTGTCGATCGAGGACTCGAGGTATCCATGCAATGCATGCATGCAAACACATGGCACACGTGTACTTGTACATATGCGTGCACGTTGCCAGTGGATTAGTTTGGTCTTCGATCGACTCGTATCACCGGATCAGACGTCCTGTCCTGCCAAAGGAGAGTTGCCCTG	208	scaffold_4:1257693..1257900:+	intergenic		((((((((((((.(((((((((...((.(((((((.(((((((((.(((((((((((((.((((.((((((((((((((((((((((((..(((((.....)))))..))))....)))))))))..))))..))))).)).)))))))))))))))))))))).))))..))).)))))).)).))))))).))))))))))))...	-111.8
sit_novel_miR4	TGCGTCGACCGGTGGCTGCT	20		CGCTGCGTCGACCGGTGGCTGCTGGCGCGGTCCACGTGCCCGACGTGCCGGCAGTCGCTGTTCGCCGCGCCG	72	scaffold_1:26861640..26861711:+	intergenic		.((.(((.(((.(((((((((((((((((..............))))))))))))))))).))).)))))..	-42.7
sit_novel_miR5	CGATATTGGTGAGGTTCAATC	21		CGATATTGGTGAGGTTCAATCCGATGGTAGATTTTACAACAGCTGTAAAATCAGTATCTGATTGAGCCGCGCCAATATCTCT	82	scaffold_4:32408007..32408088:-	intergenic		.((((((((((.(((((((((.((((.(.(((((((((.....)))))))))).)))).))))))))).))))))))))...	-41.6
sit_novel_miR6	AATAGTAATTTGGGACGGAGG	21		TCCGCCCCAAATTACTATTTGTTTTGGCTTTTCTAGATACATAGCTTTTGCTATGCACCTAGATATATATTATGTCTAGATACGTAGCAAAAGCTATGTACCTAGAAAAGCCAAAACAAATAGTAATTTGGGACGGAGG	139	scaffold_4:4584504..4584642:+	intronic	Si005829m/intronic	((((.(((((((((((((((((((((((((((((((.((((((((((((((((((...(((((((((...)))))))))...)))))))))))))))))).))))))))))))))))))))))))))))))).))))..	-92.2
sit_novel_miR7	GTTCTCTGCAAGCACTTCACG	21		GTTCTCTGCAAGCACTTCACGAGGCACTCTTTTGAGAGCTTTTGTGAAGTGTTTGGGGGAACTC	64	scaffold_7:31237611..31237674:+	intergenic		(((((((.(((((((((((((((((.(((....))).)).))))))))))))))))))))))..	-34.7
sit_novel_miR8	TCTCTAATTGTAGATCTTGTT	21		TAATTTGATTAGGGTTGGGATTTGCTGTCGGGTTGATATGTAATTTGATTAGGGGATCTCTAATTGTAGATCTTGTTG	78	scaffold_1:30285448..30285525:-	intergenic		((((..(((((.(((((((((((.(((((((((((.....)))))))).))).))))).)))))).).))))..))))	-19.8
sit_novel_miR9	GTGACCGTGGATCTCGTTAT	20		GTGACCGTGGATCTCGTTATGACCGTGGCCGTGACTATGGTGGTGGCGGAGGTGGACGTGCAC	63	scaffold_9:5572100..5572162:-	genic	Si037562m/CDS	(((..(((..((((((((((.(((((((......))))))).))))).)))))..)))..)))	-25.3
sit_novel_miR10	GTATGGAAGAACTGCTGCGCCA	22	ATGGTGTACCGGTTGTTATGC	CCTATGGTGTACCGGTTGTTATGCCAATAGCAGCGCCGGACAGCTAAGTTGGTATGGAAGAACTGCTGCGCCACGGG	77	scaffold_7:35210708..35210784:-	intergenic		(((.(((((((.(((((.((((((((((...(((........)))..)))))))))..).))))).))))))).)))	-30.2
sit_novel_miR11	AGATCATCTAGCAGTTTCATT	21		TGAAGCTGCCAGCATGATCTGAAAGCGGACGCGTTCTTCGTGATCATGTCTGGGCAAGGACAACACGGGAAATAGGCGAGGCGACCAGATCATCTAGCAGTTTCATT	107	scaffold_9:55653047..55653153:-	intergenic		(((((((((.((.((((((((...((...(((.(..(((.((....(((((......)))))...)).)))..).)))..))...)))))))))).)))))))))..	-41.4
sit_novel_miR12	TGCGCCCGTCGGCGTCGCTC	20		CTGCGCCCGTCGGCGTCGCTCAGGTCGTCGGCCTTCGTCGGCCACTCTAGCCGCCTCGGCCGCGCCGCTGCGCCGACGAGGCGCAG	86	scaffold_6:28095145..28095230:+	genic	Si014351m/CDS	((((((((((((((((.((...((.((.(((((...(.((((.......)))))...))))))))))).))))))))).)))))))	-55.2
sit_novel_miR13	TTTACTATTCACAAGTCAATG	21		TGCCCTTTACTATTCACAAGTCAATGTGATTTTGCCCCTAGTCAACAGTGAAAACAGGGGCAAATACACAAAGACCAAGGGTAAAATCACATTGACTTGTGAATAGCTAAGGGCA	115	scaffold_9:34501397..34501417:-	intronic	Si036648m/intronic	(((((((..((((((((((((((((((((((((((((...(((....(((................)))...)))...))))))))))))))))))))))))))))..)))))))	-60.5
sit_novel_miR14	AAAGAACGATTCCTATTCCTT	21		CCTAGAAAAGAACGATTCCTATTCCTTAGTAATGTATAGGAAGAAGGGGTCATCTTTTTTAGG	63	scaffold_14:7537..7599:+	genic	Si020828m/CDS+5'UTR	(((((((((((..(((((((.(((((...........)))))..))))))).)))))))))))	-24.4
sit_novel_miR15	CACTATAGGAGCTGGCCAGGT	21	AGGCTAGGCTTGCGACTGGAG	CACTATAGGAGCTGGCCAGGTTTGAAGTCATTACCCTTAACCGTAAGGAGGGGGATGCCTAAGGCTAGGCTTGCGACTGGAGTG	84	scaffold_14:67096..67179:-	intergenic		((((.(((..((.((((.(((((..((.(((..((((...((....))))))..))).)).))))).)))).))..))).))))	-31.4
sit_novel_miR16	TGAGCGCGTGCACTGATTATG	21		TAATCAGTACATGTGCTCAACACGTAACACATTAGACTGTCTAATGTGTTACATGCTGAGCGCGTGCACTGATTATG	77	scaffold_2:44945894..44945970:+	intronic	Si032832m/intronic	((((((((.((((((((((.((.(((((((((((((...))))))))))))).)).)))))))))).))))))))..	-43.9
sit_novel_miR17	GAAAGGGGTCACATGATTTGT	21		AAACAACATGAAAGGGGTCACATGATTTGTTGCCATGCAATAGTTCACATGATAAACCTTCATTGTTT	68	scaffold_2:5270267..5270334:+	intergenic		.((((..(((((.((.((((..(((.(((((((...))))))).)))..))))...))))))))))).	-18
sit_novel_miR18	TGAGCCGAGCCAATATCACT	20		GACATGGCATGGTATTGACTTGGCTCATCTCTCAGCGACAGCGAACTGCACGAGCGCCAGAGGTGAGCCGAGCCAATATCACTTCATGTC	90	scaffold_2:14123129..14123218:-	intergenic		(((((((..((((((((.((((((((((((((..(((...((.....)).....))).)))))))))))))).))))))))..)))))))	-45.4
sit_novel_miR19	TCACAACACTAGAGTCTGAGA	21		GCGAGTCACAACACTAGAGTCTGAGATCCTGCAGCTTGAGGATGCCATTGCTATCCAGAGCAATGACAACCTTGGATTGAGATCTGTAAGTGGAGGATTGTAGCTTATGGGTTGTTGCTTGT	122	scaffold_2:12345009..12345130:-	intronic	Si028882m/intronic	((((((.(((((.((((((.(((.((((((.((.(((((((.((.(((((((......))))))).)).))).((((....)))).)))))).)))))).)))))).)))))))).))))))	-41.3
sit_novel_miR20	AAAGCTTCGGCCTATAGATGG	21		AAAGCTTCGGCCTATAGATGGCTAAAGGACACAGTGTGGTACTGAGATTTGATGCATCTTTAGCCATCTATAGGCCGAAGCTTTTT	86	scaffold_3:9389139..9389224:+	intergenic		((((((((((((((((((((((((((((.(((((((...)))))........))..))))))))))))))))))))))))))))..	-49.6
sit_novel_miR21	GTGCGGTTCTCCTCTGGCATG	21		GTGCGGTTCTCCTCTGGCATGGAGGCCAAAGTAGCAGGCATGGACAATGCACAGTGCTATCGCCATCCCTGCCAAAGGAGAATTGCCCTG	90	scaffold_4:28918552..28918641:+	intergenic		..(((((((((((.(((((.((((((....(((((((((((.....)))).)..)))))).))).))).))))).)))))))))))....	-43.8
sit_novel_miR22	CTCCGTTCCAAATTGTAGGTC	21		CTCCGTTCCAAATTGTAGGTCGTTTTGACTTTTATTGGTTCATAGATTTTGCCATGCACCTAGATATACACTATGTCTAGATACGTAGCAAAATCTTTGAACCTAAAAAAACCAAAACGACCTACATTTTGGAATGGAGGA	141	scaffold_1:28279262..28279402:+	intronic	Si017272m/intronic	((((((((((((.((((((((((((((..((((...((((((.(((((((((.(((...(((((((((...)))))))))...))).))))))))).))))))...))))..)))))))))))))).))))))))))))..	-75.1
sit_novel_miR23	TTCCTGATGCCTCCCATGCCTA	22		GGCATGGGAACATGGAGGAAGGCTAATGAGGTGGAAATCTATTTGTCTTCCTGATGCCTCCCATGCCTA	69	scaffold_7:20533892..20533960:-	intergenic		(((((((((.(((..((((((((.((..((((....))))..)))))))))).)))..)))))))))..	-33.4
sit_novel_miR24	GACTGTAGGGACCTGGTACTGC	22		AGTACCAAGTCCCACAGTCTTTTTCTTTCTTCTTTCTTTTTGAGAGGAAGTCCCTGCAGTACCTCAGGTTTTCCTTACTCTGACTGTAGGGACTTCCTCTCAATAAAAAAGACTGTAGGGACCTGGTACTGC	132	scaffold_9:15600831..15600962:-	intronic	Si034230m/intronic	(((((((.((((((((((((((((...............(((((((((((((((((((((.....(((....))).......)))))))))))))))))))))..))))))))))).))))).)))))))..	-72.4
sit_novel_miR25	TCCCGAGCTCTCATCCTGGTC	21		ACATAATGGTCCTAAAACTTGTCCCGAGCTCTCATCCTGGTCCCGGTACTCAAATGTGCATTTTGAGAGTACTAGGACCGGAATGAGAATTCGGAACAAGTTTAAGGACTGCC	113	scaffold_1:10696685..10696797:+	intronic	Si018253m/intronic	.......((((((.((((((((.(((((.((((((.(((((((.(((((((.((........))..))))))).))))))).)))))).))))).)))))))).))))))...	-56.6
sit_novel_miR26	TGTGATTGGTTGCTCCAGGCA	21		CTGTGTTTTAGGGTGTGATTGGTTGCTCCAGGCATGGGGAGCCGGTATGGAGGACCGGTCCAAGCTTACGGGAGGCAG	78	scaffold_2:35015869..35015946:+	intergenic		((((.(((((((.(..((((((((.(((((.((.(((....))))).)))))))))))))..).))))..))).))))	-29.5
sit_novel_miR27	GGGCGGTCACCTTGGCTAACC	21		GGGCCTTGCATGAGGGCCAGAGCCTGCCTCTGGTAGCCAAGGATGACTTGCCTACATGGCCTTGTCAGTTCCGGTTGCATAGCCGGTTCAGCTGGGTCTGTGGGCGGTCACCTTGGCTAACCTGAGTGGCTTTTGCCTGTCATGGAAGGCCT	152	scaffold_7:18180368..18180519:-	intergenic		(((((((.(((((((((.((((((...(((.(((((((((((.(((((.(((((((.(((((.((..(..((((((....))))))..).)).))))))))))))))))))))))))).))).))).)))))).)))).))))).)))))))	-93.1
sit_novel_miR28	TTCCTGATGCCTCCCATGCCTA	22		GGCATGGGAACATAGAGGAAGGCATATGAGGTGAAAATATATTCTGGGTCTTCCTGATGCCTCCCATGCCTA	72	scaffold_3:20528088..20528159:+	intergenic		(((((((((.(((..((((((((....(((...........)))...)))))))).)))..)))))))))..	-30.1
sit_novel_miR29	AGCTGTGTAGGCCTCCCTTTG	21		TCCAGTCATGTGTGCTTATCAAAGGGGTGCTTACTGAGAGTTCCTTGGCATTCTGTCCACCTCCTTGCTGATCTTGCAGAAAGTCTCTCAAATCTGTTGTTTTTTTGGAGGTGGGCATACTGCCAATGGAGCTGTGTAGGCCTCCCTTTGTAAAGCCCGCATGACACAAATCA	173	scaffold_1:33992643..33992815:+	intergenic		....((((((((.((((..((((((((.((((((....((((((((((((...(((((((((((.....(((...(((((............))))).))).....)))))))))))...)))))).))))))..)))))).))))))))..)))).))))))))........	-81.3
sit_novel_miR30	TTAGGCTCGGGGACTATGGTG	21	CCGTAGCCCCTGCTCCTGATG	GCGGCCTAACATTAGGCTCGGGGACTATGGTGCAGCCAAGGATGACTTGCCGATCGACAGATGCTTCGCTTCCTCCATCTGATCGTCAGATCACTGGATGCGTGTGCTGATCGATCGGCCATCGGCAAGTTGTCCTTGGCTACACCGTAGCCCCTGCTCCTGATGTAAGGCCTTGTCTGCGGC	183	scaffold_5:4967704..4967886:-	intergenic		..(((((.((((((((..(((((.((((((((.(((((((((((((((((((((((((((.(((..(((.(((...((((((...))))))....))).))).)))))).)))).......)))))))))))))))))))).)))))))).)))))..)))))))).)))))...........	-101.4
sit_novel_miR31	AAAATTGTAGGTCGTTTTGGC	21		GTTTCAAAATTGTAGGTCGTTTTGGCTTTTCTAGGTGCATAGATCTATGCACCTAAAAATCCAAAACGACCTATAATTTGGGAC	84	scaffold_2:30068001..30068021:-	intergenic		((((((((.((((((((((((((((.((((.((((((((((....)))))))))))))).))))))))))))))))))))))))	-46.4
sit_novel_miR32	AAAATTGTAGGTCGTTTTGGC	21		ATATTTTCTCCATCCAAAATTGTAGGTCGTTTTGGCTTTTCTACGTACATTATTTTTACTATGCACCTAGATATATATTATGTCTAGATACATAACAAAATCTATGTATCTAGAAAAACCAAAATGACTTGCATTTTGAAACGGAGGGAGTAT	153	scaffold_3:23274008..23274028:-	intergenic		(((((((((((...((((((.((((((((((((((.(((((((.((((((...((((..((((...(((((((((...)))))))))...))))..))))...)))))).))))))).))))))))))))))))))))....)))))))))))	-58.9
sit_novel_miR33	TCTCCACAGGCTTTCTTGAACG	22		GCCATGCTCTCCACAGGCTTTCTTGAACGACAGGTCTGAATTCCACTGTAATTTTGGCGCCAGTCGTTCAAGAAAGTTCATGGAGACCATGGC	93	scaffold_3:1004707..1004799:-	intergenic		((((((.((((((..((((((((((((((((.((((((((............))))).))).))))))))))))))))..)))))).))))))	-48.6
sit_novel_miR34	AGGTATTGGCGCGCCTCAATC	21		GGAGGTATTGGCGCGCCTCAATCCGAAGGCTTGGCTGATTGGCACGGCAGCCATGTTCTTGGATTGAGCCGCGTCAATATCTCC	84	scaffold_9:12536679..12536762:-	intergenic		(((((((((((((((.((((((((((.(((.((((((.(((...))))))))).))).)))))))))).)))))))))))))))	-53.3
sit_novel_miR35	GGCAAGTCTGTCCTTGGCTAC	21		GGGGCCATGCAAGAAGGGATAGAGAGTAGGAGATGCAGCCAAGGATGACTTGCCGGCGGCGGTTGACGTTTGCCGGCATATGTATGTACATACAGACAGACAGACATCATGCGTGATTATTTGCCGTTCTTGCCGGCAAGTCTGTCCTTGGCTACACCTTGCTCTCTGCCTGTCATGTGTTGCCCCTACTTTG	193	scaffold_6:1523804..1523996:-	intergenic		(((((.(((((.((.(((.(((((((((((.(.((.(((((((((((((((((((((((((((......((((..((((((((.(((............))).)))).))))))))......)))))...)))))))))))).)))))))))).))))))))))))))))).)).))))).))))).......	-94.4
sit_novel_miR36	AATATCAACAGGGACTAAAGAGCC	24		GACGGGGGACTCTTTAGTCCCGGTTGGTAATATGACGGGGGACTCTTTAGTCCCGGTTGGTAATATCAACAGGGACTAAAGAGCCCCCTTTAGTC	95	scaffold_4:13758978..13759001:+	intergenic		((((((((.((((((((((((.(((((((.(((.(...((((((....))))))...).))).))))))).)))))))))))))))))....)))	-53.2
sit_novel_miR37	AGATCATGTTGTAGCTTCACT	21		ACTTTTGCTGGTGTGAGAGGTTGAAGCTGCCAGCATGATCTGGTTGCTCAAACGCCGGCCTCTAAAGTGGCTGGAGAAGCTTCACCAGATCATGTTGTAGCTTCACTCCCTCGCAACTAGCAA	123	scaffold_4:38545946..38546068:-	intergenic		....(((((((((((((.((.(((((((((.(((((((((((((.(((......((((((........))))))...)))...))))))))))))))))))))))..))))))).))))))))	-68.1
sit_novel_miR38	TGCTGGAGAAGCAGGGCACGT	21		TGAGGAGGGGCGAGCAAACCCTGCTGGAGAAGCAGGGCACGTGCTCGGTCGATCGGCCGGCCGGGCAGCCCGCTGCATGCATGGTCGATCGCAGCACGTGCGCTCCTTCTCCATCATGGATTCTCGCCCCGTC	133	scaffold_1:39787240..39787372:-	intergenic		...((.((((((((.((.((.((.((((((((.((.(((((((((((((((((((((((((.(((...)))))))...)).)))))))))).))))))))).)).)))))))).)).)).)))))))))).))	-82.6
sit_novel_miR39	TTCCCGGTGCCTCCCATTCCTA	22		GGAAGAGGAAGAAAGAGAGAGCTCAAGAGCAGTGGGAATGGGAACATGGAGGAAACCCTACCCTGTTTGTTTTCTCCTCCAGAAACAGAGGTGGAAGCTTCGGTTTGGTGTTTCCCGGTGCCTCCCATTCCTATCGTTCTTAAGCGCTCCTTCCTCTTCTTTT	163	scaffold_7:20531891..20532053:-	intergenic		(((((((((((.....(((.(((.((((((.((((((((((((.(((.(.((((((((.(((......((((((.((((........)))).))))))...)))..)).))))))).)))..)))))))))))).)))))).))).))))))))))))))...	-79.3
sit_novel_miR40	ATCTGTGTTGGCGGTAGGCTT	21		AGCACAGATCGCCCCATCTGTGTTGGCGGTAGGCTTATGTGACCTGCTAGCACAAAGGCCACTGTGCTGACGGTCGACCTAAGCCCACCCCCAACACAGATGGGGTGATCTGTGCT	116	scaffold_8:8536303..8536418:+	intronic	Si026337m/intronic	((((((((((((((((((((((((((.(((.((((((.((((((.(.(((((((........))))))).))))).)).)))))).))).))))))))))))))))))))))))))	-83.1
sit_novel_miR41	GTGCTCCCTCCCGTTGTCACC	21	TGACAACGAGAGAGAGCA	CTGGCCGGCGGTGACAACGAGAGAGAGCACGCCGGTGCGGCCGTCACGGTGAGGTGGCCCGTGGCGGCGTACTTGCGTGCTCCCTCCCGTTGTCACCGACTCACTGTCACACA	113	scaffold_8:21627028..21627140:+	intergenic		.((((.(((((((((((((.(((.((((((((.((((((.(((((((((.(......)))))))))))))))).)))))))).))).))))))))))).))....))))....	-71.2
sit_novel_miR42	TGAGCCGAACCAATATCACTC	21	CGTGGTGTTGTTTCGGCTCATG	AGACGACATGGCGTGGTGTTGTTTCGGCTCATGCCCTCCAATTCCTGGGGCGGTGAATCGCCAAGGCACACGGGAGAGATGAGCCGAACCAATATCACTCATGTATTCTTCAT	113	scaffold_1:34236041..34236153:+	intergenic		(((..((((((.(((((((((.((((((((((.(.((((....(((..((((......)))).)))......)))).))))))))))).)))))))))))))))..)))....	-53.1
sit_novel_miR43	ATCGGTACTAAAGGGCGGGTC	21		AGTACCGGTCCCAAACCTCCCTTTAGTACCGGTTGTGCAACCGGTAGTGCTATATCGGTACTAAAGGGCGGGTCAGATAACCGGTACT	88	scaffold_3:34352369..34352456:+	intergenic		(((((((((.....(((((((((((((((((((...(((........)))...))))))))))))))).))))......)))))))))	-46.2
sit_novel_miR44	TTAGAACTGGGTGGAGCCTCC	21		CATTAGAACTGGGTGGAGCCTCCATCCGGTACTAAAGGTCCTCAGACACATTAATATCAGGTGGAGGCTCCGCCCGGTACTAATG	85	scaffold_6:32476984..32477068:-	intergenic		((((((.(((((((((((((((((((.((((.(((.((((....))).).))).)))).))))))))))))))))))).))))))	-52.1
sit_novel_miR45	GGATATTGGTGCGGTTCAATC	21	TTGAGCCGTGCCAATATCACG	GGGAATGAACGGGATATTGGTGCGGTTCAATCAGAAAGCTTGTGCTCCAAAGGCCAGGGGCTCCACTCTTTGATTGAGCCGTGCCAATATCACGTCGTCGCGT	103	scaffold_7:30396911..30397013:-	intergenic		(.((.(((.((.(((((((((((((((((((((((.((.....(((((........)))))....)).))))))))))))))))))))))).))))))).)..	-50.3
sit_novel_miR46	TTTCGGCAGACTCATAGGAGACGC	24		GTTTTCGGCAGACTCATAGGAGACGCGGGTTGTTAACACGCGTCTCCTATGAGTTATTGGAGAC	64	scaffold_4:2987711..2987734:-	intergenic		((((((((..(((((((((((((((((.(((...))).))))))))))))))))).))))))))	-37
sit_novel_miR47	CGGATGGCGTGCAACGACGT	20		GTCGGCAGGCTCCCGCCGGGCGTCTGCGCGTCCCTCCCCGCGCTCCGGGAGCTCCGGATGGCGTGCAACGACGTCCGCGGCGGCTTCCCCGCCGGC	96	scaffold_3:50189312..50189407:+	genic	Si021094m/CDS	(((((((((((.((((.(((((((((((((.((.(((..(.((((...)))).).))).))))))))..))))))))))).)))))....))))))	-54.1
sit_novel_miR48	TGGTAGGCATTCTGGTTAAGT	21	TTAGCCAAGAATGACTTGCCTATC	GCATATCTCCCTTAGCCAAGAATGACTTGCCTATCTCTACTATGTCGTTCATCAGGGAGTCCTCATAATGGATGAATGGTGGATGATGGTAGGCATTCTGGTTAAGTGAGGGA	113	scaffold_3:6158117..6158229:+	intergenic		.....((((.((((((((.(((((.((((((.(((((((((((.((((((((..(((....)))...)))))))))))))))).)))))))))))))))))))))).))))..	-49.2
sit_novel_miR49	ATGTTCGGACGCTAATTAGAAGG	23		TCACATCGGATGTTCGGACGCTAATTAGAAGGACTAAACATGTGCTAATTATAAAACTAACTGTAGAACCGTTTTGTAATTAGACTATATTAATACTTCTAATTAGTATCCAAACATCCGATGTGA	126	scaffold_8:38190410..38190432:-	intergenic		((((((((((((((.(((.((((((((((((..........((.(((((((((((((.............)))))))))))))))..........)))))))))))).))).))))))))))))))	-55
sit_novel_miR50	AACCACTGAAAATGAGTCTG	20		GGGAAACCACTGAAAATGAGTCTGCTAATGAGGGTTACCAGTTTGGTCAATGTGCGGAATCATTTTCACTGGTTTGCCC	79	scaffold_7:24123087..24123106:+	intronic	Si010308m/intronic	(((((((((.(((((((((.(((((......(.(((((((...)))).))).)))))).))))))))).)))))).)))	-30.2
sit_novel_miR51-1	AGTTGTTGGACTAATTTGCACCCA	24		TTGTGAGGTGGGTGTAGATTAGTCCAACAACTTATAAGATGCTCAATCTAGTACAGTAACTTTTATGATAAGTTATTGTACTAGATCGAGCATGTTACAAGTTGTTGGACTAATTTGCACCCACCTGACAA	131	scaffold_7:11356906..11356929:+	intergenic		((((.((((((((((((((((((((((((((((.(((.((((((.(((((((((((((((((.......))))))))))))))))).)))))).))).)))))))))))))))))))))))))))).))))	-90.1
sit_novel_miR51-2	AGTTGTTGGACTAATTTGCACCCA	24		TGTGAGGTGGGTGTAGATTAGTCCAACAACTTATAAGATGCTCAATCTAGTACAGTAACTTTTATGATAAGTTATTGTACTAGATCGAGCATGTTACAAGTTGTTGGACTAATTTGCACCCACCTGACA	129	scaffold_7:11367483..11367506:+	intergenic		(((.((((((((((((((((((((((((((((.(((.((((((.(((((((((((((((((.......))))))))))))))))).)))))).))).)))))))))))))))))))))))))))).)))	-89.2
sit_novel_miR52	TTAGAACTGGGCAATAACACT	21		ACCCATGGAGAGGCCTTTAGAACTGGGCAATAACACTGCCCGGTGCTAAATGTCACCATTTAGGACCGGATGGAGTTATTGACCAGTACTAAAATGGTACTCCATGGGT	109	scaffold_4:16007461..16007569:-	intergenic		((((((((((..((((((((.(((((.(((((((.(((.(((((.(((((((....))))))).))))).))).))))))).))))).)))))..))).))))))))))	-59.8
sit_novel_miR53	CTCAGTTCCAAATTGTAGGTC	21		TACTCTCTCAGTTCCAAATTGTAGGTCATTTGATGTTTCTAGATTCATAGATGTCCGTATGCACCTAAATATAGTGTGTGTTTAGATACATACAAACATCTATAAATTTTAAAAAGTTAAAACGACCTGCAATTCGGAAGAGAGAGTA	148	scaffold_1:40861101..40861121:+	intergenic		(((((((((..((((.(((((((((((.((((((.(((..(((((.((((((((..(((((...(((((((((...)))))))))...)))))..)))))))).)))))..))).))))))..))))))))))).)))))))))))))	-59.2
sit_novel_miR54	TATAAAGCCTAATTAATCCAT	21		CTCGAGACGAATCTATAAAGCCTAATTAATCCATGATTTGACAATATGGTGCTACAGTAACCATTTGCTAATAATGAATTAATTAGGTTTAATAGATTCATCTTGCG	107	scaffold_7:14505717..14505737:+	intergenic		..(((((.((((((((.(((((((((((((.(((.(((.(.(((.(((((.........))))))))).))).))).))))))))))))).)))))))).)))))..	-38.1
sit_novel_miR55	ACGGCAACTTTATCGAGAGG	20		GGCAACTTTATCGAGAGGGGCCAGAGATATGTGAATTGGTATCCTTCTTTTTGCGGTTGCC	61	scaffold_5:40519558..40519618:+	intergenic		(((((((.((..((((((((((((...........)))))..)))))))..)).)))))))	-21.6
sit_novel_miR56	TTGACAGAAGAGAGCGAGCAC	21	GCTCGCTCCTCTTTCTGTCAGC	GAAGAGATTGACAGAAGAGAGCGAGCACCCGGCGCGGCGGCCGGCATGGAGCGCATGCCGTCCCCGCCGCGTGCTCGCTCCTCTTTCTGTCAGCCTCTCTC	101	scaffold_4:31435223..31435323:+	intergenic		..((((.(((((((((((((((((((((.(((((.((.(((.((((((.....)))))))))))))))).))))))))).))).))))))))).))))...	-66.6
sit_novel_miR57-1	TTTCCTATGCCATCTAATCCGA	22		CGGAGGGGTGGCGACGGGAGCAGAGCTCCTGGGAGTTGTAGGATTAGGTGCTTGGGAAAGTTGCTAGCCGGCCTCCGCTGCCACTTTCCTATGCCATCTAATCCGATGATTTCCATGGGCTCCTTCCATCGCCCGCACCCATCCG	145	scaffold_5:6546567..6546711:-	intergenic		((((((((((((((.(((((..((((((.((((((((((.(((((((((((.(((((((((.((.(((.((...))))))).))))))))).).)))))))))).)))))))))).))))))))))).))).)))).))).))))	-82.3
sit_novel_miR57-2	TTTCCTATGCCATCTAATCCGA	22		GGCGACGGGAGCAGAGCTCCTGGGAGTTGTAGGATTAGGTGCTTGGGAAAGTTGATTGCCGGCCTGCGCTACCACTTTCCTATGCCATCTAATCCGATGATTTCCAGGGGCTCCTTCCATCGCC	124	scaffold_5:6583965..6584088:-	intergenic		(((((.(((((..(((((((((((((((((.(((((((((((.(((((((((.(...((........))...)))))))))).).)))))))))).)))))))))))))))))))))).)))))	-69.7
sit_novel_miR58	TCCAAATTGCAGGTCGTTTTGATT	24		ACTCCTTCCATTCCAAATTGCAGGTCGTTTTGATTTTTCTAGATTCATATATATTATTATGCAACTAGATATACACTATCTAGATGCATAATAATATCTCTGAATTAAAAAAGCTAAAACGACCTACAATTTGGAACGGAGGGAGT	146	scaffold_6:32606158..32606181:+	intergenic		(((((((((.((((((((((.(((((((((((.(((((...((((((...(((((((((((((.(((((((.....))))))).)))))))))))))...))))))..))))).))))))))))).)))))))))).)))))))))	-71.6
sit_novel_miR59	AACGATCTACAATTTGAAACGGAT	24		CCCTCCATTTCAAACTGTACGTCGTTTTGACTTTTTAAGTGTCTAGATGCATAATAATATCTATAAACCTAGAAAAGCTAAAACGATCTACAATTTGAAACGGATGG	107	scaffold_3:4610627..4610650:-	intergenic		((.(((.(((((((.((((.(((((((((.((((((.((.((.((((((........))))))...)))).)))))).))))))))).)))).))))))).))).))	-34.2
sit_novel_miR60-1	AAATTACTATTCGTTTTGGAT	21		TACTCCCTCCGTCCCAAATTACTATTCGTTTTGGATTTTCTAAATACATCACTTTTGCTATGCACCTACATATATACTTATGTCTAGATACATATCAAAAGTGATGTATCTAGAAAAGCCAAAACGAATAGTAATTTGGGACGGAAGGAGTA	152	scaffold_1:22097261..22097281:-	intergenic		((((((.(((((((((((((((((((((((((((.(((((((.((((((((((((((.((((...(((.(((((....))))).)))...)))).)))))))))))))).))))))).))))))))))))))))))))))))))).))))))	-88.8
sit_novel_miR60-2	AAATTACTATTCGTTTTGGAT	21		TACCTCCTTCGTCCCAAATTACTATTCGTTTTGGATTTTCTAAATACATATTGCTATGTATCTAGACATAGTATATATCTAGATGAAAAAGCCAAAACGAATAGTAATTTGGGACCAAGGGAGTA	125	scaffold_3:42768591..42768611:+	intronic	Si022771m/intronic	(((.(((((.((((((((((((((((((((((((.(((((....((.((((((((((((......)))))))).)))).))...)))))..)))))))))))))))))))))))).))))).)))	-57.2
sit_novel_miR60-3	AAATTACTATTCGTTTTGGAT	21		CCAAATTACTATTCGTTAAATTACTATTCGTTTTGGATTTTCTAGTTACATAACTTTTGATATGCACCTAGATATATATTCATAAGTTATATGCACCTAGATATATATTCATGTCTAGGTATATAACAAAAGTAATAGTGATGTATCTAGAAAAGCCAAAACGAATTGTAATCTGAGACGGATGGAGTATTGG	193	scaffold_4:34084726..34084746:-	intergenic		(((((((.(((((((((..(((((.(((((((((((.((((((((.(((((.(((((((.((((.((((((((((........((..(((((........)))))..)).)))))))))).)))).))))))).......))))).)))))))).))))))))))).)))))....)))))))))))).))))	-63.1
sit_novel_miR60-4	AAATTACTATTCGTTTTGGAT	21		ACTACTCCCTCCGTCCCAAATTACTATTCGTTTTGGATTTTCTAGGTACATAACTCTTGATATGCACCTAGATATATACTATGTCAAGATACATATTAAAAGTTATGTATCTAGAAAAGCCAAAACAAATAGTAATTTGGACGGAGGGAGTAGT	154	scaffold_7:7670009..7670029:+	intergenic		((((((((((((((((.(((((((((((.(((((((.((((((((((((((((((.((((((((...((.((((((...)))))).))...)))))))).)))))))))))))))))).))))))).)))))))))))))))))))))))))))	-89.2
sit_novel_miR60-5	AAATTACTATTCGTTTTGGAT	21		ATACTCGCTCCGTCCAAATTACTATTCGTTTTGGATTTTCTAGATACGTAACTTTTGCTATGCATCTAGATATATATTATGTTCAGATACGTAGCAAAAATTATGTATCTACAAAAGCTAAAACGAATAATAATTTAGGATGGAGGGAGTAT	152	scaffold_7:18764470..18764490:+	intergenic		((((((.((((((((((((((.((((((((((((.((((.(((((((((((.((((((((((.((((.((((((...)))))).)))).)))))))))).))))))))))).)))).)))))))))))).)))))).)))))))).))))))	-74.9
sit_novel_miR60-6	AAATTACTATTCGTTTTGGAT	21		CTTCATGCTAAATTACTATTCGTTTTGGATTTTTAATAGCTAAATATATATTATGTTAAATACATAGTACAAGTAATATATCTGGAAAAAACAAAACGAATGGTATTTTAGGACAAGG	118	scaffold_8:23826760..23826780:-	intergenic		(((..(.(((((.((((((((((((((..(((((..............((((((((.....))))))))...............)))))..)))))))))))))).))))).).))).	-31
sit_novel_miR60-7	AAATTACTATTCGTTTTGGAT	21		TACTCCCTCCATCCCAAATTACTATTCGTTTTGGATTTTCTAGATACGTAACTTTTACTATGCACCTAGATATATATTATGTCTAGATACGTAGCAAAAGCTATGTTTTAGAAAAGCCAAATGAATAGTTATTTGGGACGGATGGAGTA	149	scaffold_9:18061913..18061933:+	intergenic		((((((.(((.((((((((.(((((((((((.((.(((((((((.(((((.(((((.(((((...(((((((((...)))))))))...))))).))))).)))))))))))))).))))))))))))).)))))))).))).))))))	-68.6
sit_novel_miR60-8	AAATTACTATTCGTTTTGGAT	21		CAAATTACTATTCGTTTTGGATTTTCTAGGTACATAGCTTTTGATATGCACGTAGATATATACTATGTCTAGATACATAGCAAAAGTTATGTATCTAGAAAAGCCAAAACGAATTGTAATTTG	123	scaffold_9:43815154..43815174:-	intronic	Si037975m/intronic	((((((((.(((((((((((.((((((((((((((((((((((.((((.(..((((((((...))))))))..).)))).)))))))))))))))))))))).))))))))))).))))))))	-61.6
sit_novel_miR61	ATTGGCTGAAACTAAAGAGGGT	22		GTGTAAATTGATGAACCTAGGGGTATCCATCAACCCTTTTTAGTTCAACCAATAATAGTAGTTTTACAAAAAGCATTTTCTAAAAAAACTAGTACTATTGGCTGAAACTAAAGAGGGTCAGTGGATACCCTTAGGCTCATCAATTTGCAT	150	scaffold_5:19457223..19457372:+	intergenic		((((((((((((((.(((((((((((((((..(((((((((((((((.((((((.((.(((((((...................))))))).)).)))))).)).)))))))))))))..))))))))))))))).))))))))))))))	-77.7
sit_novel_miR62	TGGCAGTGGCCTCCTCGGTGC	21		GGTCCGAATTCGGTGGTAGCACTCTGTCAGATGAAGTGTGGTGCTGCAGCAGCACTACAGCGGAGAGTCCCGCATGGCAGTGGCCTCCTCGGTGCGGGCC	100	scaffold_5:27599305..27599404:-	intergenic		((((((...((((.((..((.(.((((((.......((((((((((...))))))))))((((......)))).)))))).)))..))))))..))))))	-45.4
sit_novel_miR63	ACAACCGGGACTAAAGGGGCTCTT	24		TAGGACTGAAGGCCCCCATTTAGTCCCGGTTGGTGTTTTCAGCCGGGATTAAAAGGCCCATCATCCCACTAGCCGTTACAACCGGGACTAAAGGGGCTCTTTAGTCCTG	109	scaffold_7:8239916..8239939:+	intergenic		((((((((((((((((..((((((((((((((........((..(((((.............))))).))........))))))))))))))))))).)))))))))))	-55.8
		7
