# Supplementary material for: Combined small RNA and degradome sequencing to identify miRNAs and their targets in response to drought in foxtail millet
Source: BMC Genet. 2016 Apr 12;17:57. doi: 10.1186/s12863-016-0364-7 (PMC4828802; doi:10.1186/s12863-016-0364-7)
Supplement: Additional file 6: — Differential expression analysis of known miRNAs under drought stress. (XLS 21 kb) [file 12863_2016_364_MOESM6_ESM.xls]

## Sheet: Sheet1
Additional file 6: Differential expression analysis of known miRNAs under drought stress
miRNA	CK_count	DT_count	CK_TPM	DT_TPM	fold_change	AC.1-2	Fisher.1-2	Chi2x2.1-2
miR164a-5p	762	1119	53.9504	107.857	0.999415	0	0	0
miR159b-3p	624	214	44.1799	20.6268	-1.09887	0	0	0
miR171c-3p	47	76	3.32765	7.32541	1.13841	4e-06	1.5e-05	1.3e-05
miR319c-5p	113	37	8.00052	3.56632	-1.16566	2e-06	1e-05	1.2e-05
miR1432-3p	57	94	4.03566	9.06038	1.16677	0	1e-06	1e-06
miR2118-3p	23	38	1.62842	3.66271	1.16943	0.000451	0.00257	0.001616
miR408-3p	89	148	6.30129	14.2653	1.17879	0	0	0
miR167b-5p	2405	4094	170.277	394.608	1.21254	0	0	0
miR535-5p	101	30	7.15091	2.89161	-1.30625	1e-06	5e-06	7e-06
miR156a-5p	714	1318	50.552	127.038	1.32942	0	0	0
miR394-5p	300	558	21.2403	53.784	1.34037	0	0	0
miR390-5p	163	309	11.5406	29.7836	1.3678	0	0	0
miR827	80	223	5.66408	21.4943	1.92404	0	0	0
miR529b-3p	22	68	1.55762	6.55432	2.0731	0	0	0
miR529a-3p	28	90	1.98243	8.67483	2.12957	0	0	0
miR156b-5p	3	22	0.212403	2.12051	3.31954	2e-06	4e-06	4e-06
miR528-5p	51	18	3.61085	1.73497	-1.05743	0.001207	0.006951	0.006262
miR395-3p	22	252	1.55762	24.2895	3.96292	0	0	0
