# Supplementary material for: Combined small RNA and degradome sequencing to identify miRNAs and their targets in response to drought in foxtail millet
Source: BMC Genet. 2016 Apr 12;17:57. doi: 10.1186/s12863-016-0364-7 (PMC4828802; doi:10.1186/s12863-016-0364-7)
Supplement: Additional file 7: — Differential expression analysis of novel miRNAs under drought stress. (XLS 38 kb) [file 12863_2016_364_MOESM7_ESM.xls]

## Sheet: Sheet1
Additional file 7:Differential expression analysis of novel miRNAs under drought stress
miRNA	reads in Cl	reads in DT	TPM (Cl)	TPM(DT)	fold change (log2)	AC.1-2	Fisher.1-2	Chi2x2.1-2
sit_novel_miR6	480	544	33.9845	52.4345	0.62564	0	0	0
sit_novel_miR15	4125	4123	292.054	397.404	0.444368	0	0	0
sit_novel_miR18	447	135	31.6481	13.0122	-1.28225	0	0	0
sit_novel_miR22	775	881	54.8708	84.917	0.630014	0	0	0
sit_novel_miR29	640	781	45.3127	75.2783	0.732319	0	0	0
sit_novel_miR30	804	432	56.924	41.6392	-0.451096	0	0	0
sit_novel_miR33	2865	3457	202.845	333.21	0.716053	0	0	0
sit_novel_miR38	876	1220	62.0217	117.592	0.922946	0	0	0
sit_novel_miR43	1348	1417	95.4398	136.58	0.517087	0	0	0
sit_novel_miR49	777	1099	55.0124	105.929	0.945273	0	0	0
sit_novel_miR53	546	645	38.6574	62.1696	0.685466	0	0	0
sit_novel_miR56	1009	1680	71.4383	161.93	1.1806	0	0	0
sit_novel_miR59	292	396	20.6739	38.1693	0.8846	0	0	0
sit_novel_miR63	2744	2892	194.278	278.751	0.520855	0	0	0
sit_novel_miR36	965	1003	68.323	96.6762	0.500789	0	0	0
sit_novel_miR10	2166	3324	153.355	320.39	1.06296	0	0	0
sit_novel_miR50	501	500	35.4713	48.1935	0.442185	0	1e-06	1e-06
sit_novel_miR31	311	313	22.0191	30.1691	0.454316	8e-06	9.8e-05	7.8e-05
sit_novel_miR32	311	313	22.0191	30.1691	0.454316	8e-06	9.8e-05	7.8e-05
sit_novel_miR2	166	186	11.753	17.928	0.609187	1e-05	7.9e-05	6.8e-05
sit_novel_miR27	87	112	6.15969	10.7953	0.809479	1.4e-05	9.7e-05	7e-05
sit_novel_miR7	136	156	9.62894	15.0364	0.643007	2e-05	0.000145	0.000128
sit_novel_miR60-1	179	191	12.6734	18.4099	0.538681	3.9e-05	0.000339	0.000306
sit_novel_miR60-2	179	191	12.6734	18.4099	0.538681	3.9e-05	0.000339	0.000306
sit_novel_miR60-3	179	191	12.6734	18.4099	0.538681	3.9e-05	0.000339	0.000306
sit_novel_miR60-4	179	191	12.6734	18.4099	0.538681	3.9e-05	0.000339	0.000306
sit_novel_miR60-5	179	191	12.6734	18.4099	0.538681	3.9e-05	0.000339	0.000306
sit_novel_miR60-6	179	191	12.6734	18.4099	0.538681	3.9e-05	0.000339	0.000306
sit_novel_miR60-7	179	191	12.6734	18.4099	0.538681	3.9e-05	0.000339	0.000306
sit_novel_miR60-8	179	191	12.6734	18.4099	0.538681	3.9e-05	0.000339	0.000306
sit_novel_miR51-1	107	126	7.57571	12.1448	0.680881	4.7e-05	0.000331	0.000291
sit_novel_miR51-2	107	126	7.57571	12.1448	0.680881	4.7e-05	0.000331	0.000291
sit_novel_miR8	163	175	11.5406	16.8677	0.547551	5.8e-05	0.000512	0.000452
sit_novel_miR37	54	68	3.82326	6.55432	0.777643	0.000508	0.003252	0.002761
sit_novel_miR23	68	79	4.81447	7.61457	0.661386	0.000808	0.005785	0.005179
sit_novel_miR28	68	79	4.81447	7.61457	0.661386	0.000808	0.005785	0.005179
sit_novel_miR25	19	15	1.34522	1.44581	0.104031	0.077153	0.86336	0.834591
sit_novel_miR20	48	17	3.39845	1.63858	-1.05243	0.001612	0.008156	0.008233
sit_novel_miR3	65	71	4.60207	6.84348	0.572447	0.002731	0.023741	0.019986
sit_novel_miR61	174	160	12.3194	15.4219	0.324053	0.003108	0.040599	0.039876
sit_novel_miR26	189	171	13.3814	16.4822	0.300678	0.003488	0.048589	0.047894
sit_novel_miR44	153	142	10.8326	13.687	0.337427	0.00361	0.045273	0.044245
sit_novel_miR11	73	76	5.16848	7.32541	0.503171	0.003932	0.03789	0.032433
sit_novel_miR39	54	59	3.82326	5.68683	0.572823	0.00469	0.036259	0.033824
sit_novel_miR34	23	6	1.62842	0.578322	-1.49353	0.00498	0.022623	0.01825
sit_novel_miR62	43	46	3.04445	4.4338	0.542365	0.010142	0.085763	0.074627
sit_novel_miR48	59	29	4.17726	2.79522	-0.579594	0.010156	0.084131	0.07452
sit_novel_miR9	41	42	2.90284	4.04825	0.479833	0.01604	0.148418	0.128027
sit_novel_miR46	46	46	3.25685	4.4338	0.445068	0.016078	0.140908	0.137443
sit_novel_miR45	361	258	25.5592	24.8678	-0.0395598	0.01771	0.745074	0.736592
sit_novel_miR54	235	181	16.6382	17.446	0.0683969	0.020269	0.655279	0.631627
sit_novel_miR16	28	30	1.98243	2.89161	0.544604	0.021478	0.183402	0.148421
sit_novel_miR41	173	136	12.2486	13.1086	0.0979026	0.022112	0.565115	0.553671
sit_novel_miR10	30	31	2.12403	2.988	0.492374	0.024205	0.195954	0.180548
sit_novel_miR17	104	85	7.36331	8.1929	0.154019	0.025755	0.462854	0.465102
sit_novel_miR58	127	98	8.99173	9.44593	0.0710931	0.028887	0.736061	0.713961
sit_novel_miR52	44	40	3.11525	3.85548	0.307564	0.031197	0.37715	0.328228
sit_novel_miR40	105	73	7.43411	7.03625	-0.079353	0.032784	0.761784	0.718109
sit_novel_miR12	105	73	7.43411	7.03625	-0.079353	0.032784	0.761784	0.718109
sit_novel_miR57-1	90	69	6.37209	6.6507	0.0617393	0.035455	0.80999	0.78911
sit_novel_miR57-2	90	69	6.37209	6.6507	0.0617393	0.035455	0.80999	0.78911
sit_novel_miR19	25	25	1.77003	2.40968	0.445068	0.035792	0.316686	0.273501
sit_novel_miR24	55	46	3.89406	4.4338	0.18727	0.037154	0.546269	0.515609
sit_novel_miR35	84	64	5.94729	6.16877	0.0527505	0.037183	0.867957	0.825574
sit_novel_miR13	71	55	5.02687	5.30129	0.0766805	0.039468	0.787202	0.767284
sit_novel_miR42	35	21	2.47804	2.02413	-0.291898	0.048094	0.501175	0.462794
sit_novel_miR21	41	33	2.90284	3.18077	0.13191	0.049674	0.724905	0.695723
sit_novel_miR47	30	26	2.12403	2.50606	0.238617	0.050757	0.589216	0.536587
sit_novel_miR4	39	30	2.76124	2.89161	0.0665563	0.054654	0.903205	0.84932
sit_novel_miR1	36	28	2.54884	2.69884	0.0824979	0.056259	0.899465	0.820447
sit_novel_miR55	23	20	1.62842	1.92774	0.243434	0.060081	0.644159	0.580576
sit_novel_miR5	27	21	1.91163	2.02413	0.0824979	0.065294	0.884361	0.844171
sit_novel_miR14	19	12	1.34522	1.15664	-0.217897	0.077245	0.72031	0.681811
