# Supplementary material for: Combined small RNA and degradome sequencing to identify miRNAs and their targets in response to drought in foxtail millet
Source: BMC Genet. 2016 Apr 12;17:57. doi: 10.1186/s12863-016-0364-7 (PMC4828802; doi:10.1186/s12863-016-0364-7)
Supplement: Additional file 8: — Targets of miRNAs identified by degradome sequence. (XLS 46 kb) [file 12863_2016_364_MOESM8_ESM.xls]

## Sheet: Sheet1
Additional file 8:Targets of miRNAs identified by degradome sequencing
miRNA	Target Gene	Category	Cleavage Position	P-Value	Duplex	Alignment Score	miRNA-binding sites
miR156a	Si013870m pacid=19691313 locus=Si013870m.g annot-version=v2.1	0	837	0	5' TGACAGAAGAGAGTGAGCAC 3' ||||||||||||| |||||| 3' CTCAACTGTCTTCTCTCTCTCGTGTCGATCTC 5'	1	CDS
miR156a	Si006471m pacid=19705892 locus=Si006472m.g annot-version=v2.1	0	1311	0	5' TGACAGAAGAGAGTGAGCAC 3' ||||||||||||| |||||| 3' GCAGACTGTCTTCTCTCTCTCGTGCGGGTTCA 5'	1	CDS
miR156a	Si031154m pacid=19710244 locus=Si031154m.g annot-version=v2.1	2	736	0	5' TGACAGAAGAGAGTGAGCAC 3' ||||||||||||| ||||| 3' ACGTACTGTCTTCTCTCTCTCGTACGAATCTA 5'	2	3′UTR
miR156a	Si013747m pacid=19692046 locus=Si013747m.g annot-version=v2.1	0	981	0	5' TGACAGAAGAGAGTGAGCAC 3' ||||||||||||| |||||| 3' CTCGACTGTCTTCTCTCTCTCGTGTTAGGCTC 5'	1	CDS
miR156a	Si006472m pacid=19705891 locus=Si006472m.g annot-version=v2.1	0	1210	0	5' TGACAGAAGAGAGTGAGCAC 3' ||||||||||||| |||||| 3' GCAGACTGTCTTCTCTCTCTCGTGCGGGTTCA 5'	1	CDS
miR156a	Si017749m pacid=19689830 locus=Si017749m.g annot-version=v2.1	0	758	0	5' TGACAGAAGAGAGTGAGCAC 3' ||||||||||||| |||||| 3' GTCGACTGTCTTCTCTCTCTCGTGCGACCTCT 5'	1	CDS
miR156a	Si030195m pacid=19713916 locus=Si030195m.g annot-version=v2.1	2	924	0	5' TGACAGAAGAGAGTGAGCAC 3' ||||||||||||| |||||| 3' AACAACTGTCTTCTCTCTCTCGTGTCGACCTC 5'	1	CDS
miR156a	Si030892m pacid=19710830 locus=Si030892m.g annot-version=v2.1	0	577	0	5' TGACAGAAGAGAGTGAGCAC 3' ||||||||||||| |||||| 3' CCCTACTGTCTTCTCTCTCTCGTGTTAGGCTC 5'	1	CDS
miR156a	Si026656m pacid=19707882 locus=Si026656m.g annot-version=v2.1	0	904	0.01	5' TGACAGAAGAGAGTGAGCAC 3' ||||||| ||||| |||||| 3' TACTACTGTCTCCTCTCTCTCGTGTGAACCCC 5'	2	CDS
miR156a	Si013308m pacid=19690928 locus=Si013308m.g annot-version=v2.1	2	134	0.01	5' TGACAGAAGAGAGTGAGCAC 3' ||||||| |||||o|| ||| 3' CTCCACTGTCTCCTCTCGCTGGTGCGGGCAGC 5'	2.5	CDS
miR156a	Si001804m pacid=19677692 locus=Si001804m.g annot-version=v2.1	0	1444	0	5' TGACAGAAGAGAGTGAGCAC 3' ||||||||||||| |||||| 3' ACAGACTGTCTTCTCTCTCTCGTGTCAACGGC 5'	1	CDS
miR159b	Si000907m pacid=19678185 locus=Si000907m.g annot-version=v2.1	0	970	0	5' CTTGGATTGAAGGGAGCTCC 3' |||||| ||||||||||||| 3' CATAGAACCTCACTTCCCTCGAGGGAGAAGTT 5'	1	CDS
miR159b	Si002023m pacid=19675870 locus=Si002023m.g annot-version=v2.1	1	493	0.03	5' CTTGGATTGAAGGGAGCTCC 3' |||| |||||||| ||||| 3' ATGTAAACCAAACTTCCCCCGAGGCAACCCAC 5'	3	CDS
miR159b	Si039629m pacid=19681059 locus=Si039629m.g annot-version=v2.1	1	895	0	5' CTTGGATTGAAGGGAGCTCC 3' |||| |||||||||||||| 3' GGCTTAACCAAACTTCCCTCGAGGTGAGACCC 5'	2	CDS
miR160	Si021833m pacid=19701328 locus=Si021833m.g annot-version=v2.1	0	1181	0	5' TGCCTGGCTCCCTGAATGCCA 3' |||||||||||||| |||||| 3' TAGTACGGACCGAGGGACGTACGGTCGTCCTT 5'	1	CDS
miR160	Si005991m pacid=19704688 locus=Si005991m.g annot-version=v2.1	0	1767	0	5' TGCCTGGCTCCCTGAATGCCA 3' |||||||||||||| ||||| 3' TCGTACGGACCGAGGGACATACGGACGTCCTC 5'	2	CDS
miR160	Si009541m pacid=19694259 locus=Si009541m.g annot-version=v2.1	0	1349	0.01	5' TGCCTGGCTCCCTGAATGCCA 3' |||||||||||||| ||||| 3' GCGTACGGACCGAGGGACATACGGACGTCGCC 5'	2	CDS
miR160	Si016559m pacid=19686090 locus=Si016509m.g annot-version=v2.1	0	1481	0	5' TGCCTGGCTCCCTGAATGCCA 3' |||||||||||||| ||| | 3' GCGTACGGACCGAGGGACATACCGACGTCCTC 5'	3	CDS
miR160	Si034525m pacid=19682948 locus=Si034525m.g annot-version=v2.1	0	1328	0	5' TGCCTGGCTCCCTGAATGCCA 3' |||||||||||||| ||||| 3' TCGTACGGACCGAGGGACATACGGACGTCCTC 5'	2	CDS
miR160	Si016509m pacid=19686089 locus=Si016509m.g annot-version=v2.1	0	1364	0	5' TGCCTGGCTCCCTGAATGCCA 3' |||||||||||||| ||| | 3' GCGTACGGACCGAGGGACATACCGACGTCCTC 5'	3	CDS
miR162	Si010280m pacid=19696128 locus=Si010282m.g annot-version=v2.1	2	2108	0.04	5' TCGATAAACCTCTGCATCCAG 3' ||| |||||||| ||||| || 3' CGTCAGC-ATTTGGAGTCGTAGTTCGAAGTAC 5'	3	CDS
miR162	Si033853m pacid=19680293 locus=Si033853m.g annot-version=v2.1	0	3138	0	5' TCGAT-AAACCTCTGCATCCAG 3' ||||| |||||||||||||||| 3' AGCAGCTATTTTGGAGACGTAGGTCGAGTAAC 5'	1	CDS
miR162	Si010282m pacid=19696127 locus=Si010282m.g annot-version=v2.1	2	1537	0.01	5' TCGATAAACCTCTGCATCCAG 3' ||| |||||||| ||||| || 3' CGTCAGC-ATTTGGAGTCGTAGTTCGAAGTAC 5'	3	CDS
miR162	Si002017m pacid=19676299 locus=Si002017m.g annot-version=v2.1	2	941	0	5' TCGATAAACCTCTGCATCCAG 3' ||||| ||||o|||||||| | 3' CCCGAGCTACTTGGGGACGTAGGCCTCGGCGA 5'	2.5	CDS
miR164-a	Si006975m pacid=19704071 locus=Si006975m.g annot-version=v2.1	0	855	0	5' TGGAGAAGCAGGGCACGTGCA 3' |||||||||||||||| ||| 3' AATAACCTCTTCGTCCCGTGAACGAGTATTGG 5'	2	CDS
miR164-a	Si017567m pacid=19686134 locus=Si017567m.g annot-version=v2.1	0	864	0	5' TGGAGAAGCAGGGCACGTGCA 3' |||||||||||| |||||| 3' CGCAACCTCTTCGTCCAGTGCACAACACGGCC 5'	3	CDS
miR164-a	Si010553m pacid=19694091 locus=Si010553m.g annot-version=v2.1	0	724	0	5' TGGAGAAGCAGGGCACGTGCA 3' |||||||||||| |||||| 3' CGCAACCTCTTCGTCCAGTGCACACGGCGGCG 5'	3	CDS
miR164-a	Si017570m pacid=19686135 locus=Si017567m.g annot-version=v2.1	0	840	0	5' TGGAGAAGCAGGGCACGTGCA 3' |||||||||||| |||||| 3' CGCAACCTCTTCGTCCAGTGCACAACACGGCC 5'	3	CDS
miR164-a	Si022747m pacid=19701137 locus=Si022747m.g annot-version=v2.1	0	791	0	5' TGGAGAAGCAGGGCACGTGCA 3' |||||||||||||||| ||| 3' TTCGACCTCTTCGTCCCGTGGACGAGCTAACG 5'	2	CDS
miR164-a	Si017931m pacid=19686136 locus=Si017567m.g annot-version=v2.1	0	968	0	5' TGGAGAAGCAGGGCACGTGCA 3' |||||||||||| |||||| 3' CGCAACCTCTTCGTCCAGTGCACAACACGGCC 5'	3	CDS
miR164-b	Si011389m pacid=19695407 locus=Si011260m.g annot-version=v2.1	3	399	0.05	5' TGGAGAAGCAG-GGCACGTGC 3' |||||||| || ||| |||| 3' TACGACCTCTTCTTCTCCGGGCACTCCGACAA 5'	4	CDS
miR164-b	Si006975m pacid=19704071 locus=Si006975m.g annot-version=v2.1	0	855	0	5' TGGAGAAGCAGGGCACGTGC 3' |||||||||||||||| ||| 3' AATAACCTCTTCGTCCCGTGAACGAGTATTGG 5'	1	CDS
miR164-b	Si017567m pacid=19686134 locus=Si017567m.g annot-version=v2.1	0	864	0	5' TGGAGAAGCAGGGCACGTGC 3' |||||||||||| |||||| 3' CGCAACCTCTTCGTCCAGTGCACAACACGGCC 5'	2	CDS
miR164-b	Si010553m pacid=19694091 locus=Si010553m.g annot-version=v2.1	0	724	0	5' TGGAGAAGCAGGGCACGTGC 3' |||||||||||| |||||| 3' CGCAACCTCTTCGTCCAGTGCACACGGCGGCG 5'	2	CDS
miR164-b	Si017570m pacid=19686135 locus=Si017567m.g annot-version=v2.1	0	840	0	5' TGGAGAAGCAGGGCACGTGC 3' |||||||||||| |||||| 3' CGCAACCTCTTCGTCCAGTGCACAACACGGCC 5'	2	CDS
miR164-b	Si022747m pacid=19701137 locus=Si022747m.g annot-version=v2.1	0	791	0	5' TGGAGAAGCAGGGCACGTGC 3' |||||||||||||||| ||| 3' TTCGACCTCTTCGTCCCGTGGACGAGCTAACG 5'	1	CDS
miR164-b	Si017931m pacid=19686136 locus=Si017567m.g annot-version=v2.1	0	968	0	5' TGGAGAAGCAGGGCACGTGC 3' |||||||||||| |||||| 3' CGCAACCTCTTCGTCCAGTGCACAACACGGCC 5'	2	CDS
miR164-b	Si011317m pacid=19695406 locus=Si011260m.g annot-version=v2.1	3	399	0.05	5' TGGAGAAGCAG-GGCACGTGC 3' |||||||| || ||| |||| 3' TACGACCTCTTCTTCTCCGGGCACTCCGACAA 5'	4	CDS
miR166-a	Si034251m pacid=19684049 locus=Si034251m.g annot-version=v2.1	0	963	0	5' TCGGACCAGGCTTCATTCCCC 3' o||||||||||||||| ||| 3' CTTAGGCCTGGTCCGAAGTA-GGGTCCGTAGA 5'	2.5	CDS
miR166-a	Si034228m pacid=19683970 locus=Si034228m.g annot-version=v2.1	0	851	0	5' TCGGACCAGGCTTCATTCCCC 3' o||||||||||||||| ||| 3' CTTAGGCCTGGTCCGAAGTA-GGGTTGGTAAA 5'	2.5	CDS
miR166-a	Si021201m pacid=19701825 locus=Si021201m.g annot-version=v2.1	1	750	0	5' TCGGACCAGGCTTCATTCCCC 3' o||||||||||||||| ||| 3' CTTAGGCCTGGTCCGAAGTA-GGGTTGGTAAA 5'	2.5	CDS
miR166-a	Si034254m pacid=19681172 locus=Si034254m.g annot-version=v2.1	0	799	0	5' TCGGACCAGGCTTCATTCCCC 3' o||||||||||||||| ||| 3' CTTAGGCCTGGTCCGAAGTA-GGGTCCGTAGA 5'	2.5	CDS
miR166-a	Si000283m pacid=19673633 locus=Si000283m.g annot-version=v2.1	4	577	0	5' TCGGACCAGGCTTCATTCCCC 3' o||||||||||||||| ||| 3' CTTAGGCCTGGTCCGAAGTA-GGGTCCGTAGA 5'	2.5	CDS
miR166-b	Si034251m pacid=19684049 locus=Si034251m.g annot-version=v2.1	0	963	0	5' TCGGACCAGGCTTCAATCCCT 3' o|||||||||||||| |||| 3' CTTAGGCCTGGTCCGAAGT-AGGGTCCGTAGA 5'	2.5	CDS
miR166-b	Si034228m pacid=19683970 locus=Si034228m.g annot-version=v2.1	0	851	0	5' TCGGACCAGGCTTCAATCCCT 3' o|||||||||||||| |||| 3' CTTAGGCCTGGTCCGAAGT-AGGGTTGGTAAA 5'	2.5	CDS
miR166-b	Si021201m pacid=19701825 locus=Si021201m.g annot-version=v2.1	1	750	0	5' TCGGACCAGGCTTCAATCCCT 3' o|||||||||||||| |||| 3' CTTAGGCCTGGTCCGAAGT-AGGGTTGGTAAA 5'	2.5	CDS
miR166-b	Si034254m pacid=19681172 locus=Si034254m.g annot-version=v2.1	0	799	0	5' TCGGACCAGGCTTCAATCCCT 3' o|||||||||||||| |||| 3' CTTAGGCCTGGTCCGAAGT-AGGGTCCGTAGA 5'	2.5	CDS
miR166-b	Si000283m pacid=19673633 locus=Si000283m.g annot-version=v2.1	4	577	0.01	5' TCGGACCAGGCTTCAATCCCT 3' o|||||||||||||| |||| 3' CTTAGGCCTGGTCCGAAGT-AGGGTCCGTAGA 5'	2.5	CDS
miR166-c	Si034228m pacid=19683970 locus=Si034228m.g annot-version=v2.1	0	851	0	5' TCGGACCAGGCTTCATTCCTC 3' o|||||||||||||||o|| 3' CTTAGGCCTGGTCCGAAGTAGGGTTGGTAAAC 5'	3	CDS
miR166-c	Si021201m pacid=19701825 locus=Si021201m.g annot-version=v2.1	1	750	0	5' TCGGACCAGGCTTCATTCCTC 3' o|||||||||||||||o|| 3' CTTAGGCCTGGTCCGAAGTAGGGTTGGTAAAC 5'	3	CDS
miR166-c	Si034254m pacid=19681172 locus=Si034254m.g annot-version=v2.1	0	799	0	5' TCGGACCAGGCTTCATTCCTC 3' o|||||||||||||||o|| 3' CTTAGGCCTGGTCCGAAGTAGGGTCCGTAGAC 5'	3	CDS
miR166-c	Si034251m pacid=19684049 locus=Si034251m.g annot-version=v2.1	0	963	0	5' TCGGACCAGGCTTCATTCCTC 3' o|||||||||||||||o|| 3' CTTAGGCCTGGTCCGAAGTAGGGTCCGTAGAC 5'	3	CDS
miR167-b	Si000404m pacid=19675667 locus=Si000404m.g annot-version=v2.1	2	2361	0.05	5' TGAAGCTGCCAGCATGATCTGA 3' | ||||| |||| ||o|||||| 3' CACGA-TTCGAGGGTCTTATTAGACTCCATCA 5'	3.5	CDS
miR167-b	Si021157m pacid=19697803 locus=Si021157m.g annot-version=v2.1	0	3055	0	5' TGAAGCTGCCAGCATGATCTGA 3' ||||||||||| |||||| | 3' CTTATGTTCGACGGTCGGACTAGAATGTCCCA 5'	4	CDS
miR171-a	Si016508m pacid=19689224 locus=Si016508m.g annot-version=v2.1	2	1085	0	5' TGATTGAGCCGTGCCAATATC 3' |||||||||||o||||||||| 3' GACCACTAACTCGGCGCGGTTATAGAGAGCGC 5'	0.5	CDS
miR171-a	Si006258m pacid=19703625 locus=Si006258m.g annot-version=v2.1	0	506	0	5' TGATTGAGCCGTGCCAATATC 3' |||||||||||o||||||||| 3' GGCCACTAACTCGGCGCGGTTATAGAGCGCGC 5'	0.5	CDS
miR171-b	Si016508m pacid=19689224 locus=Si016508m.g annot-version=v2.1	0	1082	0	5' TTGAGCCGCGTCAATATCTCC 3' ||||||||||o||||||||| 3' CACTAACTCGGCGCGGTTATAGAGAGCGCGCG 5'	1.5	CDS
miR171-b	Si034686m pacid=19679389 locus=Si034686m.g annot-version=v2.1	1	1001	0	5' TTGAGCCGCGTCAATATCTCC 3' ||||||||||||| o ||||| 3' CCGGAACTCGGCGCAGTCGGAGAGGTGGAGGA 5'	2.5	CDS
miR171-b	Si006258m pacid=19703625 locus=Si006258m.g annot-version=v2.1	2	503	0	5' TTGAGCCGCGTCAATATCTCC 3' ||||||||||o||||||||| 3' CACTAACTCGGCGCGGTTATAGAGCGCGCGCG 5'	1.5	CDS
miR171-b	Si039098m pacid=19683057 locus=Si039098m.g annot-version=v2.1	0	923	0	5' TTGAGCCGCGTCAATATCTCC 3' ||||||||||o||||||||| 3' TATTAACTCGGCGCGGTTATAGAGCGCCCGCG 5'	1.5	CDS
miR172	Si018249m pacid=19687960 locus=Si018249m.g annot-version=v2.1	0	597	0	5' GCAGCACCATCAAGATTCACA 3' ||||| |||||||o|| || | 3' AACCCGTCGAGGTAGTTTTA-GTTTTAGTGGT 5'	3.5	CDS
miR393	Si008122m pacid=19703469 locus=Si008122m.g annot-version=v2.1	0	462	0.04	5' TCAGTGCAATCCCTTTGGAAT 3' ||| |||||| | o|||||| 3' GACTAGT-ACGTTACGATGACCTTAACTTGAA 5'	4.5	CDS
miR396-c	Si035794m pacid=19683976 locus=Si035794m.g annot-version=v2.1	0	679	0	5' TTCCACA-GCTTTCTTGAACTG 3' ||||||| |||||||||||| | 3' CAAAAGGTGTCCGAAAGAACTTGCCACTGCCA 5'	2	CDS
miR396-c	Si008818m pacid=19706159 locus=Si008818m.g annot-version=v2.1	0	662	0	5' TTCCACA-GCTTTCTTGAACTG 3' ||||||| |||||||||||| | 3' CCTAAGGTGTCCGAAAGAACTTGCCAACGCCG 5'	2	CDS
miR396-c	Si026680m pacid=19707179 locus=Si026680m.g annot-version=v2.1	0	329	0.01	5' TTCCACA-GCTTTCTTGAACTG 3' ||||||| |||||||||||| o 3' CGAAAGGTGTACGAAAGAACTTGCTACCGTTA 5'	2.5	CDS
miR396-c	Si011853m pacid=19694602 locus=Si011853m.g annot-version=v2.1	0	935	0	5' TTCCACA-GCTTTCTTGAACTG 3' ||||||| |||||||||||| | 3' GCGAAGGTGTCCGAAAGAACTTGCCAACGCCG 5'	2	CDS
miR396-c	Si034822m pacid=19680013 locus=Si034822m.g annot-version=v2.1	0	896	0.01	5' TTCCACA-GCTTTCTTGAACTG 3' ||||||| |||||||||||| o 3' CGGAAGGTGTACGAAAGAACTTGCTACCGCAG 5'	2.5	CDS
miR827	Si009522m pacid=19695696 locus=Si009523m.g annot-version=v2.1	0	197	0	5' TTAGATGACCATCAGCAAACA 3' |||||||| |||||||||||| 3' TGTTAATCTACTTGTAGTCGTTTGTGTTTGTG 5'	1	5′UTR
miR827	Si009706m pacid=19695697 locus=Si009523m.g annot-version=v2.1	0	197	0	5' TTAGATGACCATCAGCAAACA 3' |||||||| |||||||||||| 3' TGTTAATCTACTTGTAGTCGTTTGTGTTTGTG 5'	1	5′UTR
miR827	Si016510m pacid=19689424 locus=Si016511m.g annot-version=v2.1	0	313	0	5' TTAGATGACCATCAGCAAACA 3' o|||||||||||||o|||| 3' CATCGATCTACTGGTAGTTGTTTCGAGCTAGC 5'	3	CDS
miR827	Si009851m pacid=19695698 locus=Si009523m.g annot-version=v2.1	0	197	0	5' TTAGATGACCATCAGCAAACA 3' |||||||| |||||||||||| 3' TGTTAATCTACTTGTAGTCGTTTGTGTTTGTG 5'	1	5′UTR
miR827	Si016511m pacid=19689423 locus=Si016511m.g annot-version=v2.1	0	313	0	5' TTAGATGACCATCAGCAAACA 3' o|||||||||||||o|||| 3' CATCGATCTACTGGTAGTTGTTTCGAGCTAGC 5'	3	CDS
miR827	Si009523m pacid=19695695 locus=Si009523m.g annot-version=v2.1	0	197	0	5' TTAGATGACCATCAGCAAACA 3' |||||||| |||||||||||| 3' TGTTAATCTACTTGTAGTCGTTTGTGTTTGTG 5'	1	5′UTR
sit_novel_miR3	Si021181m pacid=19700077 locus=Si021179m.g annot-version=v2.1	0	114	0	5' TGCCAAAGGAGAGTTGCCCTG 3' |||||||||||| |||||||o 3' ACAAACGGTTTCCTCTAAACGGGATTTTGTTC 5'	1.5	5′UTR
sit_novel_miR3	Si021179m pacid=19700076 locus=Si021179m.g annot-version=v2.1	0	114	0	5' TGCCAAAGGAGAGTTGCCCTG 3' |||||||||||| |||||||o 3' ACAAACGGTTTCCTCTAAACGGGATTTTGTTC 5'	1.5	5′UTR
sit_novel_miR21	Si036523m pacid=19683216 locus=Si036523m.g annot-version=v2.1	2	1049	0.03	5' GTGCGGTTCTCCTCTGGCATG 3' o||| |o|||||||o||||o| 3' CGGCTACGGCGAGAGGAGGCCGTGCAGCCGCA 5'	3	CDS
sit_novel_miR37	Si023821m pacid=19701414 locus=Si023662m.g annot-version=v2.1	3	336	0.04	5' AGATCATGTTGTAGCTTCACT 3' |||| |||||||||| ||| 3' AACTCCTAGAACAACATCGACTTGAGAAAGAA 5'	4	CDS
sit_novel_miR37	Si023662m pacid=19701411 locus=Si023662m.g annot-version=v2.1	3	336	0.01	5' AGATCATGTTGTAGCTTCACT 3' |||| |||||||||| ||| 3' AACTCCTAGAACAACATCGACTTGAGAAAGAA 5'	4	CDS
sit_novel_miR37	Si023678m pacid=19701412 locus=Si023662m.g annot-version=v2.1	3	336	0.04	5' AGATCATGTTGTAGCTTCACT 3' |||| |||||||||| ||| 3' AACTCCTAGAACAACATCGACTTGAGAAAGAA 5'	4	CDS
sit_novel_miR37	Si023679m pacid=19701413 locus=Si023662m.g annot-version=v2.1	3	414	0.03	5' AGATCATGTTGTAGCTTCACT 3' |||| |||||||||| ||| 3' AACTCCTAGAACAACATCGACTTGAGAAAGAA 5'	4	CDS
sit_novel_miR37	Si003343m pacid=19674388 locus=Si003343m.g annot-version=v2.1	3	125	0.02	5' AGATCATGTTGTAGCTTCACT 3' |||| |||||| |||| ||| 3' AGACACTAG-ACAACACCGAAATGAACTTCTT 5'	4	5UTR
sit_novel_miR38	Si011389m pacid=19695407 locus=Si011260m.g annot-version=v2.1	2	402	0.01	5' TGCTGGAGAAGCAG-GGCACGT 3' ||||||||||| || ||| ||| 3' GGCTACGACCTCTTCTTCTCCGGGCACTCCGA 5'	3	CDS
sit_novel_miR38	Si017567m pacid=19686134 locus=Si017567m.g annot-version=v2.1	4	867	0.04	5' TGCTGGAGAAGCAGGGCACGT 3' o| |||||||||||| ||||| 3' TCGCGCAACCTCTTCGTCCAGTGCACAACACG 5'	2.5	CDS
sit_novel_miR38	Si011260m pacid=19695405 locus=Si011260m.g annot-version=v2.1	2	402	0.03	5' TGCTGGAGAAGCAG-GGCACGT 3' ||||||||||| || ||| ||| 3' GGCTACGACCTCTTCTTCTCCGGGCACTCCGA 5'	3	CDS
sit_novel_miR38	Si035812m pacid=19681742 locus=Si035812m.g annot-version=v2.1	0	1149	0	5' TGCTGGAGAAGCAGGGC-ACGT 3' |||||||||||||| || | |o 3' ACCTACGACCTCTTCGTCACGATTCGCCACTT 5'	3.5	CDS
sit_novel_miR38	Si017570m pacid=19686135 locus=Si017567m.g annot-version=v2.1	4	843	0.03	5' TGCTGGAGAAGCAGGGCACGT 3' o| |||||||||||| ||||| 3' TCGCGCAACCTCTTCGTCCAGTGCACAACACG 5'	2.5	CDS
sit_novel_miR38	Si022747m pacid=19701137 locus=Si022747m.g annot-version=v2.1	4	794	0	5' TGCTGGAGAAGCAGGGCACGT 3' |||||||||||||||||| | 3' AACTTCGACCTCTTCGTCCCGTGGACGAGCTA 5'	2	CDS
sit_novel_miR38	Si017931m pacid=19686136 locus=Si017567m.g annot-version=v2.1	4	971	0.02	5' TGCTGGAGAAGCAGGGCACGT 3' o| |||||||||||| ||||| 3' TCGCGCAACCTCTTCGTCCAGTGCACAACACG 5'	2.5	CDS
sit_novel_miR38	Si011317m pacid=19695406 locus=Si011260m.g annot-version=v2.1	2	402	0.03	5' TGCTGGAGAAGCAG-GGCACGT 3' ||||||||||| || ||| ||| 3' GGCTACGACCTCTTCTTCTCCGGGCACTCCGA 5'	3	CDS
sit_novel_miR48	Si021433m pacid=19702410 locus=Si021433m.g annot-version=v2.1	3	686	0.05	5' TGGTAGGCATTCTGGTTAAGT 3' ||||| || |||| ||o||| 3' TGTGACCAT-CGGAAGAACAGTTCTGGTATCC 5'	4.5	CDS
sit_novel_miR50	Si010741m pacid=19694328 locus=Si010741m.g annot-version=v2.1	1	171	0.04	5' AACCACTGAAAATGAGTCTG 3' |||||||||| || | ||| 3' TTTGTTGGTGACTTCCACAC-GACGAGTTGTA 5'	4	CDS
sit_novel_miR54	Si011264m pacid=19697080 locus=Si011264m.g annot-version=v2.1	2	825	0.02	5' TATAAAGCCT-AATTAATCCAT 3' |||| |o||| ||||||o|||| 3' ATCAATATATTGGAATTAATTGGGTACGTACC 5'	3	3′UTR
sit_novel_miR62	Si014342m pacid=19692803 locus=Si014342m.g annot-version=v2.1	1	839	0.01	5' TGGCAGTGGCCTCCTCGGTGC 3' ||||| ||||||| o|o ||| 3' TGAAACCGTAACCGGAGCGGTAACGAGGACGG 5'	4	CDS
sit_novel_miR62	Si011165m pacid=19694046 locus=Si011165m.g annot-version=v2.1	1	527	0.04	5' TGGCAGTGGCCTCCTCGGTGC 3' o|o| ||||| |||o|||| | 3' ATGAGCTGCCACCGCAGGGGCCA-GAACTCCA 5'	4.5	CDS
sit_novel_miR10	Si029581m pacid=19711643 locus=Si029211m.g annot-version=v2.1	2	1754	0.03	5' GTATGGAAGAACTGCTGCGCCA 3' ||||||||o|||||| | || | 3' CTTCCATACCTTTTTGACGCC-CGATATCCGG 5'	3.5	CDS
sit_novel_miR10	Si030725m pacid=19712780 locus=Si030725m.g annot-version=v2.1	2	1120	0.01	5' GTATGGAAGAACTGCTGCGCCA 3' |||o|| ||||| |||o|o||| 3' GAAACATGCCGTCTTG-CGATGTGGTGTGCTG 5'	3.5	3′UTR
sit_novel_miR10	Si030969m pacid=19712781 locus=Si030725m.g annot-version=v2.1	2	1079	0.03	5' GTATGGAAGAACTGCTGCGCCA 3' |||o|| ||||| |||o|o||| 3' GAAACATGCCGTCTTG-CGATGTGGTGTGCTG 5'	3.5	3′UTR
sit_novel_miR10	Si029214m pacid=19711642 locus=Si029211m.g annot-version=v2.1	2	1709	0.01	5' GTATGGAAGAACTGCTGCGCCA 3' ||||||||o|||||| | || | 3' CTTCCATACCTTTTTGACGCC-CGATATCCGG 5'	3.5	CDS
sit_novel_miR10	Si029211m pacid=19711641 locus=Si029211m.g annot-version=v2.1	2	1709	0.04	5' GTATGGAAGAACTGCTGCGCCA 3' ||||||||o|||||| | || | 3' CTTCCATACCTTTTTGACGCC-CGATATCCGG 5'	3.5	CDS
