# Supplementary material for: Combined small RNA and degradome sequencing to identify miRNAs and their targets in response to drought in foxtail millet
Source: BMC Genet. 2016 Apr 12;17:57. doi: 10.1186/s12863-016-0364-7 (PMC4828802; doi:10.1186/s12863-016-0364-7)
Supplement: Additional file 11: — Targets of known miRNAs predicted by the web tool psRNATarget. (XLS 69 kb) [file 12863_2016_364_MOESM11_ESM.xls]

## Sheet: Sheet1
Additional file 11:Targets of known miRNAs predicted by the web tool psRNATarget
miRNA_Acc.	Target_Acc.	Expectation	UPE	miRNA_start	miRNA_end	Target_start	Target_end	miRNA_aligned_fragment	Target_aligned_fragment	Inhibition	Target_Desc.	Multiplicity
miR1432	Si032897m|PACid:19713080	3	14.553	1	21	795	815	CCGGUGUCAUUUCCCCUGAAC	GAUUAGGGGAAAGGGCACCGG	Translation		1
miR1432	Si025329m|PACid:19700905	3	23.737	1	20	686	705	CCGGUGUCAUUUCCCCUGAA	CUCGGGGGAAAUUACGCCGG	Cleavage		1
miR156a	Si013747m|PACid:19692046	1	20.98	1	20	971	990	UGACAGAAGAGAGUGAGCAC	GUGCUCUCUCUCUUCUGUCA	Cleavage		1
miR156a	Si006472m|PACid:19705891	1	23.032	1	20	1079	1098	UGACAGAAGAGAGUGAGCAC	GUGCUCUCUCUCUUCUGUCA	Cleavage		1
miR156a	Si006471m|PACid:19705892	1	23.032	1	20	1079	1098	UGACAGAAGAGAGUGAGCAC	GUGCUCUCUCUCUUCUGUCA	Cleavage		1
miR156a	Si013870m|PACid:19691313	1	21.836	1	20	827	846	UGACAGAAGAGAGUGAGCAC	GUGCUCUCUCUCUUCUGUCA	Cleavage		1
miR156a	Si001804m|PACid:19677692	1	14.862	1	20	842	861	UGACAGAAGAGAGUGAGCAC	GUGCUCUCUCUCUUCUGUCA	Cleavage		1
miR156a	Si030195m|PACid:19713916	1	17.125	1	20	761	780	UGACAGAAGAGAGUGAGCAC	GUGCUCUCUCUCUUCUGUCA	Cleavage		1
miR156a	Si017749m|PACid:19689830	1	24.258	1	20	746	765	UGACAGAAGAGAGUGAGCAC	GUGCUCUCUCUCUUCUGUCA	Cleavage		1
miR156a	Si030892m|PACid:19710830	1	17.053	1	20	380	399	UGACAGAAGAGAGUGAGCAC	GUGCUCUCUCUCUUCUGUCA	Cleavage		1
miR156a	Si026656m|PACid:19707882	2	14.903	1	20	740	759	UGACAGAAGAGAGUGAGCAC	GUGCUCUCUCUCCUCUGUCA	Cleavage		1
miR156b	Si013747m|PACid:19692046	0	20.98	1	20	971	990	UGACAGAAGAGAGAGAGCAC	GUGCUCUCUCUCUUCUGUCA	Cleavage		1
miR156b	Si006472m|PACid:19705891	0	23.032	1	20	1079	1098	UGACAGAAGAGAGAGAGCAC	GUGCUCUCUCUCUUCUGUCA	Cleavage		1
miR156b	Si006471m|PACid:19705892	0	23.032	1	20	1079	1098	UGACAGAAGAGAGAGAGCAC	GUGCUCUCUCUCUUCUGUCA	Cleavage		1
miR156b	Si013870m|PACid:19691313	0	21.836	1	20	827	846	UGACAGAAGAGAGAGAGCAC	GUGCUCUCUCUCUUCUGUCA	Cleavage		1
miR156b	Si001804m|PACid:19677692	0	14.862	1	20	842	861	UGACAGAAGAGAGAGAGCAC	GUGCUCUCUCUCUUCUGUCA	Cleavage		1
miR156b	Si030195m|PACid:19713916	0	17.125	1	20	761	780	UGACAGAAGAGAGAGAGCAC	GUGCUCUCUCUCUUCUGUCA	Cleavage		1
miR156b	Si017749m|PACid:19689830	0	24.258	1	20	746	765	UGACAGAAGAGAGAGAGCAC	GUGCUCUCUCUCUUCUGUCA	Cleavage		1
miR156b	Si030892m|PACid:19710830	0	17.053	1	20	380	399	UGACAGAAGAGAGAGAGCAC	GUGCUCUCUCUCUUCUGUCA	Cleavage		1
miR156b	Si026656m|PACid:19707882	1	14.903	1	20	740	759	UGACAGAAGAGAGAGAGCAC	GUGCUCUCUCUCCUCUGUCA	Cleavage		1
miR156b	Si006537m|PACid:19705001	3	19.103	1	20	785	804	UGACAGAAGAGAGAGAGCAC	UUGCCCUUUCUCUUUUGUCA	Cleavage		1
miR156c	Si013870m|PACid:19691313	1	21.073	1	21	827	847	UUGACAGAAGAGAGCGAGCAC	GUGCUCUCUCUCUUCUGUCAA	Cleavage		1
miR156c	Si030195m|PACid:19713916	1	18.264	1	21	761	781	UUGACAGAAGAGAGCGAGCAC	GUGCUCUCUCUCUUCUGUCAA	Cleavage		1
miR156c	Si013747m|PACid:19692046	1.5	20.293	1	21	971	991	UUGACAGAAGAGAGCGAGCAC	GUGCUCUCUCUCUUCUGUCAG	Cleavage		1
miR156c	Si006471m|PACid:19705892	1.5	21.722	1	21	1079	1099	UUGACAGAAGAGAGCGAGCAC	GUGCUCUCUCUCUUCUGUCAG	Cleavage		1
miR156c	Si006472m|PACid:19705891	1.5	21.722	1	21	1079	1099	UUGACAGAAGAGAGCGAGCAC	GUGCUCUCUCUCUUCUGUCAG	Cleavage		1
miR156c	Si001804m|PACid:19677692	1.5	15.017	1	21	842	862	UUGACAGAAGAGAGCGAGCAC	GUGCUCUCUCUCUUCUGUCAG	Cleavage		1
miR156c	Si017749m|PACid:19689830	1.5	24.999	1	21	746	766	UUGACAGAAGAGAGCGAGCAC	GUGCUCUCUCUCUUCUGUCAG	Cleavage		1
miR156c	Si030892m|PACid:19710830	2	16.974	1	21	380	400	UUGACAGAAGAGAGCGAGCAC	GUGCUCUCUCUCUUCUGUCAU	Cleavage		1
miR156c	Si026656m|PACid:19707882	3	14.61	1	21	740	760	UUGACAGAAGAGAGCGAGCAC	GUGCUCUCUCUCCUCUGUCAU	Translation		1
miR156c	Si033834m|PACid:19685900	3	18.033	1	20	6714	6733	UUGACAGAAGAGAGCGAGCA	UGCUCGUGUUAUUCUGUCAA	Translation		1
miR159a	Si024850m|PACid:19701487	2.5	24.52	1	21	665	685	UUUGGAUUGAAGGGAGCUCUG	CAGAGCACCCUUCAAGCCAAA	Cleavage		1
miR159a	Si039629m|PACid:19681059	3	19.875	1	21	884	904	UUUGGAUUGAAGGGAGCUCUG	UGGAGCUCCCUUCAAACCAAU	Cleavage		1
miR159a	Si000907m|PACid:19678185	2.5	16.876	1	20	960	979	UUUGGAUUGAAGGGAGCUCU	GGAGCUCCCUUCACUCCAAG	Cleavage		1
miR159a	Si002023m|PACid:19675870	3	11.441	1	21	482	502	UUUGGAUUGAAGGGAGCUCUG	CGGAGCCCCCUUCAAACCAAA	Cleavage		1
miR159a	Si039617m|PACid:19683795	3	16.884	1	21	1691	1711	UUUGGAUUGAAGGGAGCUCUG	CAAAGCUUUCUUCAAUUCAGA	Cleavage		1
miR159a	Si021023m|PACid:19697961	3	18.092	1	21	2532	2552	UUUGGAUUGAAGGGAGCUCUG	CAGAGUUCCACUCAAUUCAAA	Translation		1
miR159a	Si012566m|PACid:19696745	3	21.525	1	21	1985	2005	UUUGGAUUGAAGGGAGCUCUG	UGGAGCUCCCUGCUAUCCAGA	Translation		1
miR159a	Si000002m|PACid:19675539	3	12.187	1	20	6053	6072	UUUGGAUUGAAGGGAGCUCU	AGAGCUCCCGACAGUCCAGA	Translation		1
miR160	Si034525m|PACid:19682948	0	20.308	1	20	1318	1337	UGCCUGGCUCCCUGUAUGCC	GGCAUACAGGGAGCCAGGCA	Cleavage		1
miR162	Si033853m|PACid:19680293	2.5	22.297	1	21	3127	3148	UCGAU-AAACCUCUGCAUCCAG	CUGGAUGCAGAGGUUUUAUCGA	Cleavage		1
miR162	Si002017m|PACid:19676299	3	19.242	1	21	867	887	UCGAUAAACCUCUGCAUCCAG	CCGGAUGCAGGGGUUCAUCGA	Cleavage		1
miR162	Si001852m|PACid:19677885	3	19.649	1	20	554	573	UCGAUAAACCUCUGCAUCCA	UGGAUGGAGGGGUUUCUCGA	Cleavage		1
miR162	Si001824m|PACid:19677884	3	19.649	1	20	563	582	UCGAUAAACCUCUGCAUCCA	UGGAUGGAGGGGUUUCUCGA	Cleavage		1
miR164a	Si007886m|PACid:19702914	1	16.798	1	20	783	802	UGGAGAAGCAGGGCACGUGC	GCUCGUGCCCUGCUUCUCCA	Cleavage		1
miR164a	Si022747m|PACid:19701137	1	18.403	1	20	648	667	UGGAGAAGCAGGGCACGUGC	GCAGGUGCCCUGCUUCUCCA	Cleavage		1
miR164a	Si006975m|PACid:19704071	1	16.32	1	20	654	673	UGGAGAAGCAGGGCACGUGC	GCAAGUGCCCUGCUUCUCCA	Cleavage		1
miR164a	Si004786m|PACid:19674629	3	15.371	1	20	657	676	UGGAGAAGCAGGGCACGUGC	GCACAUGCUCAGCUUCUCCG	Translation		1
miR164b	Si007886m|PACid:19702914	1	16.798	1	20	783	802	UGGAGAAGCAGGGCACGUGC	GCUCGUGCCCUGCUUCUCCA	Cleavage		1
miR164b	Si022747m|PACid:19701137	1	18.403	1	20	648	667	UGGAGAAGCAGGGCACGUGC	GCAGGUGCCCUGCUUCUCCA	Cleavage		1
miR164b	Si006975m|PACid:19704071	1	16.32	1	20	654	673	UGGAGAAGCAGGGCACGUGC	GCAAGUGCCCUGCUUCUCCA	Cleavage		1
miR164b	Si004786m|PACid:19674629	3	15.371	1	20	657	676	UGGAGAAGCAGGGCACGUGC	GCACAUGCUCAGCUUCUCCG	Translation		1
miR166a	Si034254m|PACid:19681172	2	19.703	1	20	564	583	UCGGACCAGGCUUCAUUCCC	UGGGAUGAAGCCUGGUCCGG	Cleavage		1
miR166a	Si021201m|PACid:19701825	2	20.602	1	20	585	604	UCGGACCAGGCUUCAUUCCC	UGGGAUGAAGCCUGGUCCGG	Cleavage		1
miR166a	Si000283m|PACid:19673633	2	24.099	1	20	567	586	UCGGACCAGGCUUCAUUCCC	UGGGAUGAAGCCUGGUCCGG	Cleavage		1
miR166a	Si034228m|PACid:19683970	2	22.234	1	20	603	622	UCGGACCAGGCUUCAUUCCC	UGGGAUGAAGCCUGGUCCGG	Cleavage		1
miR166a	Si032286m|PACid:19710141	2.5	17.421	1	20	66	85	UCGGACCAGGCUUCAUUCCC	GGGGAGGAAGCUUGGUCUGA	Cleavage		1
miR166b	Si034254m|PACid:19681172	3	19.703	1	20	564	583	UCGGACCAGGCUUCAAUCCC	UGGGAUGAAGCCUGGUCCGG	Cleavage		1
miR166b	Si021201m|PACid:19701825	3	20.602	1	20	585	604	UCGGACCAGGCUUCAAUCCC	UGGGAUGAAGCCUGGUCCGG	Cleavage		1
miR166b	Si000283m|PACid:19673633	3	24.099	1	20	567	586	UCGGACCAGGCUUCAAUCCC	UGGGAUGAAGCCUGGUCCGG	Cleavage		1
miR166b	Si034228m|PACid:19683970	3	22.234	1	20	603	622	UCGGACCAGGCUUCAAUCCC	UGGGAUGAAGCCUGGUCCGG	Cleavage		1
miR166c	Si034254m|PACid:19681172	2	19.703	1	20	564	583	UCGGACCAGGCUUCAUUCCU	UGGGAUGAAGCCUGGUCCGG	Cleavage		1
miR166c	Si021201m|PACid:19701825	2	20.602	1	20	585	604	UCGGACCAGGCUUCAUUCCU	UGGGAUGAAGCCUGGUCCGG	Cleavage		1
miR166c	Si000283m|PACid:19673633	2	24.099	1	20	567	586	UCGGACCAGGCUUCAUUCCU	UGGGAUGAAGCCUGGUCCGG	Cleavage		1
miR166c	Si034228m|PACid:19683970	2	22.234	1	20	603	622	UCGGACCAGGCUUCAUUCCU	UGGGAUGAAGCCUGGUCCGG	Cleavage		1
miR166c	Si032286m|PACid:19710141	3	17.421	1	20	66	85	UCGGACCAGGCUUCAUUCCU	GGGGAGGAAGCUUGGUCUGA	Cleavage		1
miR167a	Si005334m|PACid:19673969	2	20.369	1	20	40	59	UGAAGCUGCCAGCAUGAUCU	AGGUCGUGCUGGCAGCUUUG	Cleavage		1
miR167a	Si031789m|PACid:19710426	2.5	21.541	1	20	26	46	UGAAGCUGC-CAGCAUGAUCU	AGAUCAUGCUGCGCAGUUUCA	Translation		1
miR167a	Si021183m|PACid:19699288	3	13.182	1	20	1001	1021	UGAAGCUGCCAGCA-UGAUCU	AGAUUAAUGCUGGCAGUUUCA	Cleavage		1
miR167a	Si021184m|PACid:19699289	3	13.182	1	20	1001	1021	UGAAGCUGCCAGCA-UGAUCU	AGAUUAAUGCUGGCAGUUUCA	Cleavage		1
miR167a	Si003916m|PACid:19677871	3	14.692	1	20	879	898	UGAAGCUGCCAGCAUGAUCU	GGAUCUUGUUGACAGCUUCA	Translation		1
miR167a	Si021081m|PACid:19702496	3	11.868	1	20	1506	1525	UGAAGCUGCCAGCAUGAUCU	AGAUGAUGUCGGCAGCUUUA	Translation		1
miR167b	Si031789m|PACid:19710426	2.5	21.541	1	22	24	46	UGAAGCUGC-CAGCAUGAUCUGA	UCAGAUCAUGCUGCGCAGUUUCA	Translation		1
miR167b	Si005334m|PACid:19673969	2	20.369	1	22	38	59	UGAAGCUGCCAGCAUGAUCUGA	UAAGGUCGUGCUGGCAGCUUUG	Cleavage		1
miR167b	Si021183m|PACid:19699288	3	13.182	1	21	1000	1021	UGAAGCUGCCAGCA-UGAUCUG	CAGAUUAAUGCUGGCAGUUUCA	Cleavage		1
miR167b	Si021184m|PACid:19699289	3	13.182	1	21	1000	1021	UGAAGCUGCCAGCA-UGAUCUG	CAGAUUAAUGCUGGCAGUUUCA	Cleavage		1
miR167b	Si021081m|PACid:19702496	3	11.868	1	21	1505	1525	UGAAGCUGCCAGCAUGAUCUG	CAGAUGAUGUCGGCAGCUUUA	Translation		1
miR167b	Si003916m|PACid:19677871	3	14.692	1	20	879	898	UGAAGCUGCCAGCAUGAUCU	GGAUCUUGUUGACAGCUUCA	Translation		1
miR168	Si016190m|PACid:19688827	3	19.041	1	20	291	310	UCGCUUGGUGCAGAUCGGGA	UCCCGAGCUGCGCCAAGCAA	Cleavage		1
miR168	Si005737m|PACid:19705814	3	17.913	1	20	333	352	UCGCUUGGUGCAGAUCGGGA	UCCCGAGCUGCGCCAAGCAA	Cleavage		1
miR169	Si035048m|PACid:19681140	3	20.529	1	20	501	520	GGGCGGUCACCUUGGCUAAC	GUUGGCCAAGGAGAUCGCCG	Translation		1
miR171a	Si016508m|PACid:19689224	0.5	23.509	1	21	1074	1094	UGAUUGAGCCGUGCCAAUAUC	GAUAUUGGCGCGGCUCAAUCA	Cleavage		1
miR171a	Si040022m|PACid:19685287	3	23.822	1	21	444	464	UGAUUGAGCCGUGCCAAUAUC	GAUAUUGGUUCGGCUCAAGCA	Cleavage		1
miR171a	Si020946m|PACid:19700826	2.5	20.35	1	21	1231	1251	UGAUUGAGCCGUGCCAAUAUC	GAUAUUGGCAUCGAUCAAUCA	Translation		1
miR171a	Si028201m|PACid:19707879	3	18.614	1	21	282	302	UGAUUGAGCCGUGCCAAUAUC	GAACUUUGCACGGCUCAAUCA	Cleavage		1
miR171a	Si021246m|PACid:19699959	3	16.337	1	20	793	812	UGAUUGAGCCGUGCCAAUAU	AUAUUGUCACAGUUCAAUCG	Translation		1
miR171b	Si016508m|PACid:19689224	0.5	22.685	1	20	1072	1091	UUGAGCCGCGUCAAUAUCUC	GAGAUAUUGGCGCGGCUCAA	Cleavage		1
miR171b	Si019062m|PACid:19687297	2.5	16.408	1	21	841	861	UUGAGCCGCGUCAAUAUCUCC	GGAGAGAUCGACGUGGCUCAA	Cleavage		1
miR171b	Si018063m|PACid:19690004	2	17.586	1	20	700	719	UUGAGCCGCGUCAAUAUCUC	GAGAUAGUGAAGCGGCUCAA	Translation		1
miR171b	Si009393m|PACid:19696194	3	17.69	1	21	1612	1632	UUGAGCCGCGUCAAUAUCUCC	GAGGAUAUUGAUGAGGCUCAA	Cleavage		1
miR171c	Si016508m|PACid:19689224	0	22.685	1	21	1071	1091	UUGAGCCGCGCCAAUAUCUCU	AGAGAUAUUGGCGCGGCUCAA	Cleavage		1
miR171c	Si001101m|PACid:19675894	3	21.969	1	20	1474	1493	UUGAGCCGCGCCAAUAUCUC	GGGCUAUCGGUGCGGCUCAA	Cleavage		1
miR171c	Si018063m|PACid:19690004	3	17.586	1	20	700	719	UUGAGCCGCGCCAAUAUCUC	GAGAUAGUGAAGCGGCUCAA	Translation		1
miR172	Si000255m|PACid:19674323	2	22.682	1	20	63	82	GCAGCACCAUCAAGAUUCAC	GUGGAUCUUGAUGCUGCUGC	Cleavage		1
miR172	Si034303m|PACid:19685253	3	17.727	1	21	695	715	GCAGCACCAUCAAGAUUCACA	UGGGAAUUUUGGUGGUGUUGU	Cleavage		1
miR172	Si028647m|PACid:19711760	3	17.93	1	21	4458	4478	GCAGCACCAUCAAGAUUCACA	UGGGAGUCUUGAAGGUGUUGC	Translation		1
miR172	Si028646m|PACid:19711761	3	17.93	1	21	4458	4478	GCAGCACCAUCAAGAUUCACA	UGGGAGUCUUGAAGGUGUUGC	Translation		1
miR172	Si025939m|PACid:19707826	3	18.873	1	20	661	680	GCAGCACCAUCAAGAUUCAC	GUGAAUUUUGAUACUGCUGC	Cleavage		1
miR2118	Si000278m|PACid:19674802	2.5	18.706	1	21	588	608	UUCCCGAUGCCUCCCAUUCCU	AGGGAUGGGAGGCAUUGGUAA	Cleavage		1
miR2118	Si015329m|PACid:19692810	1.5	22.908	1	21	1320	1340	UUCCCGAUGCCUCCCAUUCCU	GGGGAUGGGAGGGAUCGGGAA	Translation		1
miR2118	Si013133m|PACid:19692969	2	18.68	1	21	1170	1190	UUCCCGAUGCCUCCCAUUCCU	GGGAAUGGGUGGUAUUGGGAA	Cleavage		1
miR2118	Si015284m|PACid:19690683	2	18.68	1	21	1569	1589	UUCCCGAUGCCUCCCAUUCCU	GGGAAUGGGUGGUAUUGGGAA	Cleavage		1
miR2118	Si012741m|PACid:19695236	3	19.017	1	22	605	626	UUCCCGAUGCCUCCCAUUCCUA	UAGGAAUUGGAGGGGUUGGGAA	Translation		1
miR2118	Si028285m|PACid:19708814	3	22.178	1	22	635	656	UUCCCGAUGCCUCCCAUUCCUA	UUGGGAUGGGGGGCAUUGGCAA	Cleavage		1
miR2118	Si027811m|PACid:19706931	3	17.889	1	22	677	698	UUCCCGAUGCCUCCCAUUCCUA	UCGGAAUCGGAGGUAUAGGGAA	Cleavage		1
miR2118	Si001402m|PACid:19673924	2.5	17.739	1	20	1308	1327	UUCCCGAUGCCUCCCAUUCC	GGAAUGGCAGGAAUUGGGAA	Translation		1
miR2118	Si035355m|PACid:19684377	3	24.959	1	21	131	151	UUCCCGAUGCCUCCCAUUCCU	GGGUAUGGGAGGAGUCGGGGA	Translation		1
miR2118	Si013130m|PACid:19692128	3	17.498	1	21	1272	1292	UUCCCGAUGCCUCCCAUUCCU	GGGAAUGGGUGGUCUUGGGAA	Cleavage		1
miR2118	Si021217m|PACid:19699030	3	21.936	1	22	1508	1529	UUCCCGAUGCCUCCCAUUCCUA	UUGGAGUUGGAGGCUUUGGGAA	Cleavage		1
miR319a	Si000907m|PACid:19678185	2.5	16.92	1	21	958	978	UUGGACUGAAGGGUGCUCCCU	AGGGAGCUCCCUUCACUCCAA	Cleavage		1
miR319a	Si022811m|PACid:19698912	2.5	22.085	1	20	685	704	UUGGACUGAAGGGUGCUCCC	CGGGGCACACUUCAGUCCAA	Cleavage		1
miR319a	Si036075m|PACid:19679455	2.5	19.222	1	20	973	992	UUGGACUGAAGGGUGCUCCC	AGGGGGACCCUUCAGUCCAA	Cleavage		1
miR319a	Si029871m|PACid:19712002	2.5	22.75	1	20	1090	1109	UUGGACUGAAGGGUGCUCCC	AGGGGGACCCUUCAGUCCAA	Cleavage		1
miR319a	Si012378m|PACid:19695489	2.5	15.23	1	20	186	205	UUGGACUGAAGGGUGCUCCC	GGAAGCACUCUCCAGUCCAA	Translation		1
miR319a	Si022339m|PACid:19701870	3	24.794	1	20	903	922	UUGGACUGAAGGGUGCUCCC	GGAAGCACAUUUCAGUUCAA	Cleavage		1
miR319b	Si039342m|PACid:19685562	3	22.557	1	21	65	85	AGCUGCCGACUCAUCCAUUCA	UGGAUGGAUGCGGCGGCAGUU	Translation		1
miR319b	Si033954m|PACid:19683755	3	21.474	1	20	50	69	AGCUGCCGACUCAUCCAUUC	GAUUGGGUGAGCCGGCAGUU	Translation		1
miR319c	Si000773m|PACid:19677135	2.5	22.367	1	20	173	192	AGCUGCCGACUCAUUCACCC	GGGUGAAUGAGUCGGCCGCC	Cleavage		1
miR390	Si000233m|PACid:19674960	3	22.534	1	21	2179	2199	AAGCUCAGGAGGGAUAGCGCC	GGUGUUGUUCUUCUUGAGCUU	Cleavage		1
miR390	Si008342m|PACid:19702807	3	13.665	1	21	346	366	AAGCUCAGGAGGGAUAGCGCC	GGUCCAAUUCCUCCUGAGCUU	Cleavage		1
miR390	Si021157m|PACid:19697803	3	13.154	1	20	815	834	AAGCUCAGGAGGGAUAGCGC	GGGCUAGCCCUUCUGAGUUU	Cleavage		1
miR393	Si009703m|PACid:19696680	2	19.914	1	20	1498	1517	CUCCAAAGGGAUCGCAUUGA	ACAAUGCGAUCCCUUUGGAU	Cleavage		1
miR393	Si021562m|PACid:19701213	2	23.656	1	20	1552	1571	CUCCAAAGGGAUCGCAUUGA	ACAAUGCGAUCCCUUUGGAU	Cleavage		1
miR393	Si009205m|PACid:19696609	3	15.436	1	21	2248	2268	CUCCAAAGGGAUCGCAUUGAU	GUCAAUGUGAACUGUUUGGAG	Translation		1
miR394	Si001465m|PACid:19676000	0	20.678	1	20	1083	1102	UUGGCAUUCUGUCCACCUCC	GGAGGUGGACAGAAUGCCAA	Cleavage		1
miR394	Si030481m|PACid:19711810	3	19.822	1	20	603	622	UUGGCAUUCUGUCCACCUCC	GGAGCUGAAGAGAAUGCCAA	Translation		1
miR394	Si030479m|PACid:19711812	3	19.822	1	20	603	622	UUGGCAUUCUGUCCACCUCC	GGAGCUGAAGAGAAUGCCAA	Translation		1
miR394	Si030484m|PACid:19711811	3	19.822	1	20	603	622	UUGGCAUUCUGUCCACCUCC	GGAGCUGAAGAGAAUGCCAA	Translation		1
miR394	Si030478m|PACid:19710973	3	19.025	1	20	603	622	UUGGCAUUCUGUCCACCUCC	GGAGCUGAAGAGAAUGCCAA	Translation		1
miR395	Si035458m|PACid:19679373	1	19.81	1	20	367	386	UGAAGUGUUUGGGGGAACUC	GAGUUCCUCCAAGCACUUCA	Cleavage		1
miR395	Si034589m|PACid:19680559	1	18.018	1	20	26	45	UGAAGUGUUUGGGGGAACUC	GAGUUCACCCAAACACUUCA	Cleavage		1
miR395	Si032785m|PACid:19709327	3	13.719	1	20	142	161	UGAAGUGUUUGGGGGAACUC	AAGUUCCCCCAAACAUUACA	Cleavage		1
miR395	Si035301m|PACid:19683980	3	11.04	1	20	796	815	UGAAGUGUUUGGGGGAACUC	GAGUUCCUUCGAACCCUUCA	Cleavage		1
miR395	Si035302m|PACid:19683982	3	11.04	1	20	796	815	UGAAGUGUUUGGGGGAACUC	GAGUUCCUUCGAACCCUUCA	Cleavage		1
miR395	Si035305m|PACid:19683981	3	11.04	1	20	796	815	UGAAGUGUUUGGGGGAACUC	GAGUUCCUUCGAACCCUUCA	Cleavage		1
miR395	Si034928m|PACid:19683979	3	11.782	1	20	1627	1646	UGAAGUGUUUGGGGGAACUC	GAGUUCCUUCGAACCCUUCA	Cleavage		1
miR395	Si029211m|PACid:19711641	2.5	17.138	1	20	208	227	UGAAGUGUUUGGGGGAACUC	GAGUUCUCUGAAGCACUUCA	Translation		1
miR395	Si029214m|PACid:19711642	2.5	17.138	1	20	208	227	UGAAGUGUUUGGGGGAACUC	GAGUUCUCUGAAGCACUUCA	Translation		1
miR395	Si034451m|PACid:19683978	3	11.04	1	20	1627	1646	UGAAGUGUUUGGGGGAACUC	GAGUUCCUUCGAACCCUUCA	Cleavage		1
miR395	Si034327m|PACid:19683977	3	11.04	1	20	1627	1646	UGAAGUGUUUGGGGGAACUC	GAGUUCCUUCGAACCCUUCA	Cleavage		1
miR395	Si011302m|PACid:19694807	3	17.532	1	20	345	364	UGAAGUGUUUGGGGGAACUC	GAGUUCCCCCAUUCACUUCU	Translation		1
miR396a	Si006922m|PACid:19705127	1	18.849	1	21	366	386	UCCACAGGCUUUCUUGAACUG	CCGUUCAAGAAAGCCUGUGGA	Cleavage		1
miR396a	Si017511m|PACid:19689734	1	17.309	1	21	375	395	UCCACAGGCUUUCUUGAACUG	CCGUUCAAGAAAGCCUGUGGA	Cleavage		1
miR396a	Si017515m|PACid:19689735	1	17.309	1	21	375	395	UCCACAGGCUUUCUUGAACUG	CCGUUCAAGAAAGCCUGUGGA	Cleavage		1
miR396a	Si017449m|PACid:19689714	1	22.479	1	21	471	491	UCCACAGGCUUUCUUGAACUG	CCGUUCAAGAAAGCCUGUGGA	Cleavage		1
miR396a	Si035794m|PACid:19683976	1	8.012	1	21	573	593	UCCACAGGCUUUCUUGAACUG	CCGUUCAAGAAAGCCUGUGGA	Cleavage		1
miR396a	Si008818m|PACid:19706159	1	17.44	1	21	651	671	UCCACAGGCUUUCUUGAACUG	CCGUUCAAGAAAGCCUGUGGA	Cleavage		1
miR396a	Si011853m|PACid:19694602	1	22.354	1	21	924	944	UCCACAGGCUUUCUUGAACUG	CCGUUCAAGAAAGCCUGUGGA	Cleavage		1
miR396a	Si026680m|PACid:19707179	2.5	18.368	1	20	319	338	UCCACAGGCUUUCUUGAACU	CGUUCAAGAAAGCAUGUGGA	Cleavage		1
miR396a	Si034822m|PACid:19680013	2.5	24.419	1	20	742	761	UCCACAGGCUUUCUUGAACU	CGUUCAAGAAAGCAUGUGGA	Cleavage		1
miR396a	Si019952m|PACid:19688985	2.5	24.383	1	21	203	223	UCCACAGGCUUUCUUGAACUG	CAGAUCAAGAUGGCCUGUGGA	Translation		1
miR396a	Si038830m|PACid:19684509	3	21.912	1	21	602	622	UCCACAGGCUUUCUUGAACUG	CGGCGCAAGGAAGCCUGUGGA	Cleavage		1
miR396a	Si009198m|PACid:19697418	3	20.241	1	20	3308	3327	UCCACAGGCUUUCUUGAACU	AGUUGGAGAAAGCCAGUGGA	Cleavage		1
miR396b	Si031916m|PACid:19709207	2.5	23.597	1	21	658	678	UUCCACAGCUUUCUUGAACUU	AAGGUCAAGGAGGCUGUGGAG	Cleavage		1
miR396b	Si006085m|PACid:19704690	3	18.926	1	20	656	675	UUCCACAGCUUUCUUGAACU	UGUUCGAGAAAGUUGUGGAU	Cleavage		1
miR396b	Si006084m|PACid:19704689	3	18.926	1	20	656	675	UUCCACAGCUUUCUUGAACU	UGUUCGAGAAAGUUGUGGAU	Cleavage		1
miR396b	Si035827m|PACid:19682528	3	10.59	1	21	964	984	UUCCACAGCUUUCUUGAACUU	AAGUUCAACAAAUUUGUGGAG	Translation		1
miR396b	Si026680m|PACid:19707179	2	19.326	1	19	320	339	UUCCACA-GCUUUCUUGAAC	GUUCAAGAAAGCAUGUGGAA	Cleavage		1
miR396b	Si006922m|PACid:19705127	2	18.86	1	19	368	387	UUCCACA-GCUUUCUUGAAC	GUUCAAGAAAGCCUGUGGAA	Cleavage		1
miR396b	Si017511m|PACid:19689734	2	18.242	1	19	377	396	UUCCACA-GCUUUCUUGAAC	GUUCAAGAAAGCCUGUGGAA	Cleavage		1
miR396b	Si017515m|PACid:19689735	2	18.242	1	19	377	396	UUCCACA-GCUUUCUUGAAC	GUUCAAGAAAGCCUGUGGAA	Cleavage		1
miR396b	Si017449m|PACid:19689714	2	22.478	1	19	473	492	UUCCACA-GCUUUCUUGAAC	GUUCAAGAAAGCCUGUGGAA	Cleavage		1
miR396b	Si035794m|PACid:19683976	2	7.877	1	19	575	594	UUCCACA-GCUUUCUUGAAC	GUUCAAGAAAGCCUGUGGAA	Cleavage		1
miR396b	Si010110m|PACid:19696849	2.5	15.727	1	20	713	732	UUCCACAGCUUUCUUGAACU	AGAUGAAGAAAGCUGUGGAG	Cleavage		1
miR396b	Si008818m|PACid:19706159	2	18.309	1	19	653	672	UUCCACA-GCUUUCUUGAAC	GUUCAAGAAAGCCUGUGGAA	Cleavage		1
miR396b	Si013562m|PACid:19691374	3	19.924	1	20	1301	1320	UUCCACAGCUUUCUUGAACU	GGUUCUGGAAGGUUGUGGAA	Cleavage		1
miR396b	Si011853m|PACid:19694602	2	22.339	1	19	926	945	UUCCACA-GCUUUCUUGAAC	GUUCAAGAAAGCCUGUGGAA	Cleavage		1
miR396b	Si022972m|PACid:19701639	3	17.657	1	21	710	730	UUCCACAGCUUUCUUGAACUU	GGGAUCAAGAAAUCUGUGGGA	Translation		1
miR396b	Si013561m|PACid:19693274	3	23.991	1	21	883	903	UUCCACAGCUUUCUUGAACUU	GAGAGCAAGAAGGCUGUGGAG	Cleavage		1
miR396b	Si021442m|PACid:19698887	3	16.433	1	21	892	912	UUCCACAGCUUUCUUGAACUU	GAGGUCAAGAAGACUGUGGAG	Translation		1
miR396b	Si013346m|PACid:19693526	3	23.782	1	21	1405	1425	UUCCACAGCUUUCUUGAACUU	GAGAGCAAGAAGGCUGUGGAG	Cleavage		1
miR396b	Si013347m|PACid:19693570	3	23.848	1	21	1405	1425	UUCCACAGCUUUCUUGAACUU	GAGAGCAAGAAGGCUGUGGAG	Cleavage		1
miR396c	Si010110m|PACid:19696849	2.5	15.727	1	21	712	732	UUCCACAGCUUUCUUGAACUG	CAGAUGAAGAAAGCUGUGGAG	Cleavage		1
miR396c	Si006084m|PACid:19704689	3	18.926	1	20	656	675	UUCCACAGCUUUCUUGAACU	UGUUCGAGAAAGUUGUGGAU	Cleavage		1
miR396c	Si006085m|PACid:19704690	3	18.926	1	20	656	675	UUCCACAGCUUUCUUGAACU	UGUUCGAGAAAGUUGUGGAU	Cleavage		1
miR396c	Si031916m|PACid:19709207	2.5	23.597	1	20	659	678	UUCCACAGCUUUCUUGAACU	AGGUCAAGGAGGCUGUGGAG	Cleavage		1
miR396c	Si013562m|PACid:19691374	3	19.924	1	21	1300	1320	UUCCACAGCUUUCUUGAACUG	UGGUUCUGGAAGGUUGUGGAA	Cleavage		1
miR396c	Si006922m|PACid:19705127	2	18.86	1	21	366	387	UUCCACA-GCUUUCUUGAACUG	CCGUUCAAGAAAGCCUGUGGAA	Cleavage		1
miR396c	Si017511m|PACid:19689734	2	18.242	1	21	375	396	UUCCACA-GCUUUCUUGAACUG	CCGUUCAAGAAAGCCUGUGGAA	Cleavage		1
miR396c	Si017515m|PACid:19689735	2	18.242	1	21	375	396	UUCCACA-GCUUUCUUGAACUG	CCGUUCAAGAAAGCCUGUGGAA	Cleavage		1
miR396c	Si017449m|PACid:19689714	2	22.478	1	21	471	492	UUCCACA-GCUUUCUUGAACUG	CCGUUCAAGAAAGCCUGUGGAA	Cleavage		1
miR396c	Si035794m|PACid:19683976	2	7.877	1	21	573	594	UUCCACA-GCUUUCUUGAACUG	CCGUUCAAGAAAGCCUGUGGAA	Cleavage		1
miR396c	Si008818m|PACid:19706159	2	18.309	1	21	651	672	UUCCACA-GCUUUCUUGAACUG	CCGUUCAAGAAAGCCUGUGGAA	Cleavage		1
miR396c	Si011853m|PACid:19694602	2	22.339	1	21	924	945	UUCCACA-GCUUUCUUGAACUG	CCGUUCAAGAAAGCCUGUGGAA	Cleavage		1
miR396c	Si026680m|PACid:19707179	2	19.326	1	19	320	339	UUCCACA-GCUUUCUUGAAC	GUUCAAGAAAGCAUGUGGAA	Cleavage		1
miR396c	Si022972m|PACid:19701639	3	17.657	1	20	711	730	UUCCACAGCUUUCUUGAACU	GGAUCAAGAAAUCUGUGGGA	Translation		1
miR396c	Si035827m|PACid:19682528	3	10.59	1	20	965	984	UUCCACAGCUUUCUUGAACU	AGUUCAACAAAUUUGUGGAG	Translation		1
miR396c	Si013561m|PACid:19693274	3	23.991	1	20	884	903	UUCCACAGCUUUCUUGAACU	AGAGCAAGAAGGCUGUGGAG	Cleavage		1
miR396c	Si021442m|PACid:19698887	3	16.433	1	20	893	912	UUCCACAGCUUUCUUGAACU	AGGUCAAGAAGACUGUGGAG	Translation		1
miR396c	Si013347m|PACid:19693570	3	23.848	1	20	1406	1425	UUCCACAGCUUUCUUGAACU	AGAGCAAGAAGGCUGUGGAG	Cleavage		1
miR396c	Si013346m|PACid:19693526	3	23.782	1	20	1406	1425	UUCCACAGCUUUCUUGAACU	AGAGCAAGAAGGCUGUGGAG	Cleavage		1
miR397	Si001277m|PACid:19678345	1	15.831	1	21	357	377	UUGAGUGCAGCGUUGAUGAGC	GAUCAUCAACGCUGCACUCAA	Cleavage		1
miR397	Si021577m|PACid:19700934	1	16.151	1	21	681	701	UUGAGUGCAGCGUUGAUGAGC	GCUCAUCAACGCCGCACUCAA	Translation		1
miR397	Si034916m|PACid:19681317	1.5	19.2	1	21	672	692	UUGAGUGCAGCGUUGAUGAGC	GCUCAUCAACGCCGCGCUCAA	Translation		1
miR397	Si001625m|PACid:19674997	1.5	13.658	1	20	682	701	UUGAGUGCAGCGUUGAUGAG	AUCAUCAACGCUGCGCUCAA	Cleavage		1
miR397	Si021592m|PACid:19701113	2	24.429	1	21	696	716	UUGAGUGCAGCGUUGAUGAGC	GCUCGUCAACGCGGCGCUCAA	Translation		1
miR397	Si000806m|PACid:19675649	1.5	18.118	1	20	688	707	UUGAGUGCAGCGUUGAUGAG	CUCAUCAACGCCGCGCUCAA	Translation		1
miR397	Si027545m|PACid:19706333	1.5	19.446	1	20	733	752	UUGAGUGCAGCGUUGAUGAG	UUCAUCAACGCCGCACUCAA	Translation		1
miR397	Si021628m|PACid:19701603	2.5	17.27	1	21	684	704	UUGAGUGCAGCGUUGAUGAGC	GAUCAUCAACGCCGCGCUCAA	Translation		1
miR397	Si000813m|PACid:19676130	2.5	22.088	1	21	702	722	UUGAGUGCAGCGUUGAUGAGC	GCUCAUCAACUCGGCGCUCAA	Translation		1
miR397	Si021573m|PACid:19701602	2.5	17.27	1	21	684	704	UUGAGUGCAGCGUUGAUGAGC	GAUCAUCAACGCCGCGCUCAA	Translation		1
miR397	Si000492m|PACid:19677489	3	21.624	1	21	1089	1109	UUGAGUGCAGCGUUGAUGAGC	GUUCAUCAACGCGGCCCUCAA	Translation		1
miR397	Si023332m|PACid:19699780	3	21.41	1	20	101	120	UUGAGUGCAGCGUUGAUGAG	GUCGUCAACGUUGCGUUCAA	Cleavage		1
miR397	Si021601m|PACid:19700784	3	13.708	1	21	678	698	UUGAGUGCAGCGUUGAUGAGC	GAUCAUCAAUGCCGCGCUCAA	Translation		1
miR397	Si008844m|PACid:19703329	3	21.892	1	21	2019	2039	UUGAGUGCAGCGUUGAUGAGC	GCUCAUCAUCGCCGUGCUCAA	Translation		1
miR397	Si009945m|PACid:19696823	3	19.836	1	21	1416	1437	UUGAGUG-CAGCGUUGAUGAGC	GUUCAUCAACGCUGUCGCUCAG	Cleavage		1
miR397	Si020688m|PACid:19693671	3	13.069	1	20	664	683	UUGAGUGCAGCGUUGAUGAG	AUCGUCAACGCCGCGCUCAA	Translation		1
miR398	Si016440m|PACid:19688876	3	22.912	1	20	1016	1035	UGUGUUCUCAGGUCGCCCCC	GGGGCCGUCUUGAGAGCACA	Cleavage		1
miR408	Si007466m|PACid:19705557	2	18.106	1	21	8	28	CUGCACUGCCUCUUCCCUGGC	GUCGGGGAAGAGGCAGUGCAA	Cleavage		1
miR408	Si034761m|PACid:19685504	2.5	24.582	1	21	120	140	CUGCACUGCCUCUUCCCUGGC	GCCAGUGAAGAGGCUGUGCAG	Cleavage		1
miR408	Si011162m|PACid:19696579	3	24.227	1	21	183	203	CUGCACUGCCUCUUCCCUGGC	GCCGGGGAGGUGGCAGUGCAA	Translation		1
miR408	Si013691m|PACid:19691380	3	24.995	1	20	1295	1314	CUGCACUGCCUCUUCCCUGG	CCAGGGAGGAGGUGGAGCAG	Cleavage		1
miR528	Si003086m|PACid:19674200	2.5	17.108	1	20	456	475	UGGAAGGGGCAUGCAGAGGA	UCCUUUGUAUGCCCCUGCCA	Cleavage		1
miR528	Si028254m|PACid:19708692	3	19.387	1	21	662	682	UGGAAGGGGCAUGCAGAGGAG	CUCCUGUGCAUGCUCCUGCCA	Cleavage		1
miR528	Si032295m|PACid:19713484	2	16.349	1	21	204	223	UGGAAGGGGCAUGCAGAGGAG	CUCCUCUGC-UGCCCCUUCCA	Cleavage		1
miR528	Si014166m|PACid:19693372	2.5	10.582	1	21	345	365	UGGAAGGGGCAUGCAGAGGAG	UUCCUCCGCACGCCCUUUCCA	Translation		1
miR528	Si021759m|PACid:19702269	3	20.549	1	20	1106	1125	UGGAAGGGGCAUGCAGAGGA	UCCUCUGCAAGGGCCUUCCA	Translation		1
miR528	Si025446m|PACid:19698405	3	9.601	1	19	46	65	UGGAAGGGGCAU-GCAGAGG	CUUCUGCUAUGCUCCUUCCA	Cleavage		1
miR529a	Si000748m|PACid:19677829	2.5	20.638	1	21	295	315	GCUGUACCCUCUCUCUUCUUC	GAGGGGGAGAGAGGGUGCAGU	Cleavage		1
miR529a	Si037330m|PACid:19685015	3	23.65	1	21	612	632	GCUGUACCCUCUCUCUUCUUC	GAAGAAGAAGGUGGGUAUAGC	Translation		1
miR529b	Si031053m|PACid:19709589	3	19.896	1	21	41	61	GCUGUACCCUCUCUCUUCGUC	GACGAAGAGGAGGGGUGCGGC	Translation		1
miR529b	Si000748m|PACid:19677829	3	20.638	1	21	295	315	GCUGUACCCUCUCUCUUCGUC	GAGGGGGAGAGAGGGUGCAGU	Cleavage		1
miR535	Si025356m|PACid:19697896	3	15.653	1	20	2007	2026	UGACAACGAGAGAGAGCACG	UGUGUUCUCUUUCGGUGUCA	Cleavage		1
miR535	Si000901m|PACid:19674427	3	23.397	1	20	526	545	UGACAACGAGAGAGAGCACG	UGUGUUUUCUCUCGUGGUCA	Cleavage		1
miR535	Si001353m|PACid:19674428	3	23.397	1	20	526	545	UGACAACGAGAGAGAGCACG	UGUGUUUUCUCUCGUGGUCA	Cleavage		1
miR827	Si034264m|PACid:19680329	3	18.231	1	21	950	971	UUAGAUGACCAU-CAGCAAACA	UUUUUGUUGCAUGGUCAUCUGA	Cleavage		1
