# Supplementary material for: Combined small RNA and degradome sequencing to identify miRNAs and their targets in response to drought in foxtail millet
Source: BMC Genet. 2016 Apr 12;17:57. doi: 10.1186/s12863-016-0364-7 (PMC4828802; doi:10.1186/s12863-016-0364-7)
Supplement: Additional file 12: — Targets of novel miRNAs predicted by the web tool psRNATarget. (XLS 187 kb) [file 12863_2016_364_MOESM12_ESM.xls]

## Sheet: Sheet1
Additional file 12:Targets of novel miRNAs predicted by the web tool psRNATarget
miRNA_Acc.	Target_Acc.	Expectation	UPE	miRNA_start	miRNA_end	Target_start	Target_end	miRNA_aligned_fragment	Target_aligned_fragment	Inhibition	Target_Desc.	Multiplicity
sit_novel_miR10	Si032599m	3	20.525	1	20	541	560	GUAUGGAAGAACUGCUGCGC	GCGCAGAAGUACUUCCAUAG	Translation	pacid=19710116 locus=Si032599m.g annot-version=v2.1	1
sit_novel_miR11	Si019762m	2.5	23.906	1	20	598	617	AGAUCAUCUAGCAGUUUCAU	UUGAAACUGCUGGAUGGUUU	Cleavage	pacid=19688102 locus=Si019762m.g annot-version=v2.1	1
sit_novel_miR11	Si000368m	2.5	16.098	1	20	743	762	AGAUCAUCUAGCAGUUUCAU	AUGGAGCUGCUAGUUGAUCU	Cleavage	pacid=19674445 locus=Si000364m.g annot-version=v2.1	1
sit_novel_miR11	Si000364m	2.5	16.098	1	20	743	762	AGAUCAUCUAGCAGUUUCAU	AUGGAGCUGCUAGUUGAUCU	Cleavage	pacid=19674444 locus=Si000364m.g annot-version=v2.1	1
sit_novel_miR11	Si000718m	2.5	16.098	1	20	743	762	AGAUCAUCUAGCAGUUUCAU	AUGGAGCUGCUAGUUGAUCU	Cleavage	pacid=19674446 locus=Si000364m.g annot-version=v2.1	1
sit_novel_miR11	Si028789m	2.5	15.52	1	20	1992	2011	AGAUCAUCUAGCAGUUUCAU	AUGAAGCUGCUAGAAGAUUU	Cleavage	pacid=19713369 locus=Si028789m.g annot-version=v2.1	1
sit_novel_miR11	Si005672m	3	18.806	1	20	4936	4955	AGAUCAUCUAGCAGUUUCAU	AUGAAAUUGCUGGGCGAUCU	Cleavage	pacid=19704244 locus=Si005672m.g annot-version=v2.1	1
sit_novel_miR11	Si036895m	3	21.971	1	21	1106	1126	AGAUCAUCUAGCAGUUUCAUU	AUUGAAGUUGGUAGAUGAUCU	Translation	pacid=19685236 locus=Si036895m.g annot-version=v2.1	1
sit_novel_miR11	Si026038m	3	21.237	1	20	1076	1095	AGAUCAUCUAGCAGUUUCAU	UUGAAGCUGAUGGAUGAUCU	Translation	pacid=19708085 locus=Si026038m.g annot-version=v2.1	1
sit_novel_miR11	Si005769m	2.5	23.656	1	20	2872	2891	AGAUCAUCUAGCAGUUUCAU	AUGAUACUGUUAAAUGAUCU	Cleavage	pacid=19704891 locus=Si005769m.g annot-version=v2.1	1
sit_novel_miR11	Si029234m	3	20.121	1	21	1539	1559	AGAUCAUCUAGCAGUUUCAUU	GAUAAAACUUCUGGAUGAUUU	Cleavage	pacid=19710130 locus=Si029200m.g annot-version=v2.1	1
sit_novel_miR11	Si029200m	3	20.121	1	21	1584	1604	AGAUCAUCUAGCAGUUUCAUU	GAUAAAACUUCUGGAUGAUUU	Cleavage	pacid=19710129 locus=Si029200m.g annot-version=v2.1	1
sit_novel_miR12	Si030666m	2.5	24.362	1	20	388	407	UGCGCCCGUCGGCGUCGCUC	GAGCGAGGACGACGGGUGCA	Cleavage	pacid=19711768 locus=Si030666m.g annot-version=v2.1	1
sit_novel_miR12	Si039755m	3	24.895	1	20	651	670	UGCGCCCGUCGGCGUCGCUC	CACCGACGGCGACGGGCGCA	Cleavage	pacid=19681379 locus=Si039755m.g annot-version=v2.1	1
sit_novel_miR13	Si009556m	2	14.694	1	21	2608	2628	UUUACUAUUCACAAGUCAAUG	CAUUUAUUUGUGAAUGGUAAA	Cleavage	pacid=19696496 locus=Si009556m.g annot-version=v2.1	1
sit_novel_miR13	Si009866m	2.5	24.851	1	20	1418	1437	UUUACUAUUCACAAGUCAAU	GUUGGCUUGUGCAUAGUGAA	Translation	pacid=19696468 locus=Si009866m.g annot-version=v2.1	1
sit_novel_miR13	Si034221m	3	14.07	1	20	2762	2781	UUUACUAUUCACAAGUCAAU	AUUGACUAGUGAGUAGUGAU	Cleavage	pacid=19682239 locus=Si034221m.g annot-version=v2.1	1
sit_novel_miR13	Si002451m	3	23.431	1	20	181	200	UUUACUAUUCACAAGUCAAU	AUUGGCUGGUGGAUGGUGAA	Cleavage	pacid=19676375 locus=Si002451m.g annot-version=v2.1	1
sit_novel_miR13	Si013667m	3	22.241	1	20	745	764	UUUACUAUUCACAAGUCAAU	AUUGGCUGGUGGAUGGUGAA	Cleavage	pacid=19691363 locus=Si013667m.g annot-version=v2.1	1
sit_novel_miR14	Si031044m	3	19.104	1	21	32	52	AAAGAACGAUUCCUAUUCCUU	GAGGAAGGGGGAUCGUUCUUG	Cleavage	pacid=19711518 locus=Si031044m.g annot-version=v2.1	1
sit_novel_miR16	Si021039m	3	21.325	1	21	3193	3213	UGAGCGCGUGCACUGAUUAUG	UAUGCUAGGUGCACGCGCUCA	Cleavage	pacid=19701343 locus=Si021039m.g annot-version=v2.1	1
sit_novel_miR16	Si021074m	3	22.178	1	21	3154	3174	UGAGCGCGUGCACUGAUUAUG	UAUGCUAGGUGCACGCGCUCA	Cleavage	pacid=19701344 locus=Si021039m.g annot-version=v2.1	1
sit_novel_miR17	Si035464m	3	11.153	1	21	1448	1468	GAAAGGGGUCACAUGAUUUGU	ACAGAUUAUGUUACUCCUUUU	Translation	pacid=19680186 locus=Si035010m.g annot-version=v2.1	1
sit_novel_miR17	Si017056m	3	15.794	1	20	558	577	GAAAGGGGUCACAUGAUUUG	UGAAUUAUGUGGCUCCUUUU	Cleavage	pacid=19687221 locus=Si016957m.g annot-version=v2.1	1
sit_novel_miR17	Si016957m	3	15.794	1	20	657	676	GAAAGGGGUCACAUGAUUUG	UGAAUUAUGUGGCUCCUUUU	Cleavage	pacid=19687220 locus=Si016957m.g annot-version=v2.1	1
sit_novel_miR17	Si014937m	2.5	20.372	1	20	706	725	GAAAGGGGUCACAUGAUUUG	CAAAUCAUGAGACCCCUCUC	Translation	pacid=19690765 locus=Si014937m.g annot-version=v2.1	1
sit_novel_miR17	Si023497m	3	10.564	1	21	778	798	GAAAGGGGUCACAUGAUUUGU	GCAUAUCAUGUGGUUCUUUUC	Cleavage	pacid=19699540 locus=Si023497m.g annot-version=v2.1	1
sit_novel_miR18	Si022779m	3	17.726	1	20	169	188	UGAGCCGAGCCAAUAUCACU	GGUGAUGUUGGUUCGGCACA	Cleavage	pacid=19697842 locus=Si022779m.g annot-version=v2.1	1
sit_novel_miR18	Si016508m	2	20.78	1	20	1071	1090	UGAGCCGAGCCAAUAUCACU	AGAGAUAUUGGCGCGGCUCA	Cleavage	pacid=19689224 locus=Si016508m.g annot-version=v2.1	1
sit_novel_miR18	Si028795m	3	18.222	1	20	3371	3390	UGAGCCGAGCCAAUAUCACU	AGUGACAUUGGUUUGGUUUA	Cleavage	pacid=19712104 locus=Si028795m.g annot-version=v2.1	1
sit_novel_miR18	Si028798m	3	18.222	1	20	3597	3616	UGAGCCGAGCCAAUAUCACU	AGUGACAUUGGUUUGGUUUA	Cleavage	pacid=19712105 locus=Si028795m.g annot-version=v2.1	1
sit_novel_miR19	Si011561m	3	17.535	1	20	16	35	UCACAACACUAGAGUCUGAG	CUCGAGAUCUAGUGUUGUGA	Cleavage	pacid=19694009 locus=Si011561m.g annot-version=v2.1	1
sit_novel_miR19	Si018589m	3	18.132	1	20	271	290	UCACAACACUAGAGUCUGAG	CUCAGGUGCUAAUGUUGUGA	Translation	pacid=19689572 locus=Si018589m.g annot-version=v2.1	1
sit_novel_miR20	Si035838m	2.5	24.399	1	20	964	983	AAAGCUUCGGCCUAUAGAUG	CCUCUGUACGCCGAAGCUUU	Cleavage	pacid=19681107 locus=Si035838m.g annot-version=v2.1	1
sit_novel_miR21	Si012779m	3	21.982	1	21	144	164	GUGCGGUUCUCCUCUGGCAUG	UGUGGCAAAGGAGAACCGCAU	Cleavage	pacid=19696840 locus=Si012779m.g annot-version=v2.1	1
sit_novel_miR21	Si030344m	3	21.886	1	21	99	120	GUGCGGUUCUC-CUCUGGCAUG	UGUGCCAGAGAGGGAGCCGCAC	Cleavage	pacid=19710584 locus=Si030344m.g annot-version=v2.1	1
sit_novel_miR21	Si002199m	3	18.86	1	20	1325	1344	GUGCGGUUCUCCUCUGGCAU	AUGGCAGAGAAGAACUGCAU	Translation	pacid=19678939 locus=Si002199m.g annot-version=v2.1	1
sit_novel_miR21	Si000618m	3	22.557	1	20	1592	1612	GUGCGGUUCUCC-UCUGGCAU	GUGUCAGAAGGAGAACUGCAC	Cleavage	pacid=19675447 locus=Si000616m.g annot-version=v2.1	1
sit_novel_miR21	Si000616m	3	22.557	1	20	1595	1615	GUGCGGUUCUCC-UCUGGCAU	GUGUCAGAAGGAGAACUGCAC	Cleavage	pacid=19675446 locus=Si000616m.g annot-version=v2.1	1
sit_novel_miR22	Si036779m	0	19.523	1	21	1573	1593	CUCCGUUCCAAAUUGUAGGUC	GACCUACAAUUUGGAACGGAG	Cleavage	pacid=19679439 locus=Si036779m.g annot-version=v2.1	1
sit_novel_miR22	Si013019m	0.5	11.66	1	21	252	272	CUCCGUUCCAAAUUGUAGGUC	GACCUACAAUUUGGAAUGGAG	Cleavage	pacid=19695021 locus=Si013019m.g annot-version=v2.1	1
sit_novel_miR22	Si020456m	1	13.554	1	21	225	245	CUCCGUUCCAAAUUGUAGGUC	GACUUAUAAUUUGGAACGGAG	Cleavage	pacid=19687476 locus=Si020456m.g annot-version=v2.1	1
sit_novel_miR22	Si002042m	1	13.251	1	21	1176	1196	CUCCGUUCCAAAUUGUAGGUC	GACUUACAAUUUGGAAUGGAG	Cleavage	pacid=19674329 locus=Si001320m.g annot-version=v2.1	1
sit_novel_miR22	Si001916m	1	13.004	1	21	1932	1952	CUCCGUUCCAAAUUGUAGGUC	GACUUAUAAUUUGGAACGGAG	Cleavage	pacid=19675626 locus=Si001426m.g annot-version=v2.1	1
sit_novel_miR22	Si016622m	1	13.884	1	21	2409	2429	CUCCGUUCCAAAUUGUAGGUC	GACUUAUAAUUUGGAACGGAG	Cleavage	pacid=19690482 locus=Si016592m.g annot-version=v2.1	1
sit_novel_miR22	Si016592m	1	13.884	1	21	2460	2480	CUCCGUUCCAAAUUGUAGGUC	GACUUAUAAUUUGGAACGGAG	Cleavage	pacid=19690481 locus=Si016592m.g annot-version=v2.1	1
sit_novel_miR22	Si001912m	1	13.004	1	21	1932	1952	CUCCGUUCCAAAUUGUAGGUC	GACUUAUAAUUUGGAACGGAG	Cleavage	pacid=19675625 locus=Si001426m.g annot-version=v2.1	1
sit_novel_miR22	Si016741m	1.5	15.453	1	21	2196	2216	CUCCGUUCCAAAUUGUAGGUC	GACCUACAAUUUGGAACGGGA	Cleavage	pacid=19686511 locus=Si016741m.g annot-version=v2.1	1
sit_novel_miR22	Si002047m	1.5	24.182	1	21	1348	1368	CUCCGUUCCAAAUUGUAGGUC	GACCUACAAUUUGGAACGAAG	Cleavage	pacid=19675398 locus=Si002047m.g annot-version=v2.1	1
sit_novel_miR22	Si003063m	1	17.333	1	21	1315	1335	CUCCGUUCCAAAUUGUAGGUC	GACCUACAAUUUGAAACGGAG	Cleavage	pacid=19678403 locus=Si003060m.g annot-version=v2.1	1
sit_novel_miR22	Si003060m	1	17.333	1	21	1506	1526	CUCCGUUCCAAAUUGUAGGUC	GACCUACAAUUUGAAACGGAG	Cleavage	pacid=19678402 locus=Si003060m.g annot-version=v2.1	1
sit_novel_miR22	Si006454m	1.5	18.339	1	21	1939	1959	CUCCGUUCCAAAUUGUAGGUC	GACUUACAAUUUGGGAUGGAG	Cleavage	pacid=19705702 locus=Si006454m.g annot-version=v2.1	1
sit_novel_miR22	Si001356m	2	18.927	1	21	1710	1730	CUCCGUUCCAAAUUGUAGGUC	GACUUACAAUUUGGAAUGGAU	Cleavage	pacid=19673740 locus=Si001356m.g annot-version=v2.1	1
sit_novel_miR22	Si020296m	1.5	10.968	1	21	677	697	CUCCGUUCCAAAUUGUAGGUC	GACCUACAAUUUGAAAUGGAG	Cleavage	pacid=19690476 locus=Si020296m.g annot-version=v2.1	1
sit_novel_miR22	Si014752m	1.5	18.623	1	21	693	713	CUCCGUUCCAAAUUGUAGGUC	GAGCUACAAUUUGGGACGGAG	Cleavage	pacid=19691910 locus=Si014752m.g annot-version=v2.1	1
sit_novel_miR22	Si015886m	2	15.535	1	21	279	299	CUCCGUUCCAAAUUGUAGGUC	GACUUACAAUUUGGAACAGAG	Cleavage	pacid=19691465 locus=Si015886m.g annot-version=v2.1	1
sit_novel_miR22	Si030864m	1.5	10.902	1	21	1039	1059	CUCCGUUCCAAAUUGUAGGUC	GACCUAUAAUUUGAAACGGAG	Cleavage	pacid=19710494 locus=Si030759m.g annot-version=v2.1	1
sit_novel_miR22	Si013459m	1.5	17.716	1	21	2037	2057	CUCCGUUCCAAAUUGUAGGUC	GACCUGCAUUUUGGAACGGAG	Cleavage	pacid=19692118 locus=Si013459m.g annot-version=v2.1	1
sit_novel_miR22	Si016293m	1.5	14.015	1	21	2951	2971	CUCCGUUCCAAAUUGUAGGUC	GAUCUACAAUUUAGAACGGAG	Translation	pacid=19689769 locus=Si016293m.g annot-version=v2.1	1
sit_novel_miR22	Si001198m	2	15.613	1	21	1809	1829	CUCCGUUCCAAAUUGUAGGUC	GACCUACAAUUUGGACUGGAG	Cleavage	pacid=19677754 locus=Si001198m.g annot-version=v2.1	1
sit_novel_miR22	Si001236m	1.5	12.168	1	20	1824	1843	CUCCGUUCCAAAUUGUAGGU	GCCUACAAUUUGGAACGGAU	Cleavage	pacid=19674863 locus=Si001236m.g annot-version=v2.1	1
sit_novel_miR22	Si018745m	1	12.765	1	20	538	557	CUCCGUUCCAAAUUGUAGGU	ACCUACAAUUUGAAACGGAG	Cleavage	pacid=19689736 locus=Si018745m.g annot-version=v2.1	1
sit_novel_miR22	Si037098m	2	12.978	1	21	1115	1135	CUCCGUUCCAAAUUGUAGGUC	GAUCUAUAUUUUGGAACGGAG	Cleavage	pacid=19682234 locus=Si037098m.g annot-version=v2.1	1
sit_novel_miR22	Si036901m	2.5	20.171	1	21	1361	1381	CUCCGUUCCAAAUUGUAGGUC	GACCUAUAAUUUGGGUCGGAG	Cleavage	pacid=19684958 locus=Si036901m.g annot-version=v2.1	1
sit_novel_miR22	Si011519m	2	24.216	1	21	538	558	CUCCGUUCCAAAUUGUAGGUC	GACCUACGAUUUAGAAUGGAG	Translation	pacid=19694941 locus=Si011456m.g annot-version=v2.1	1
sit_novel_miR22	Si011522m	2	24.216	1	21	547	567	CUCCGUUCCAAAUUGUAGGUC	GACCUACGAUUUAGAAUGGAG	Translation	pacid=19694942 locus=Si011456m.g annot-version=v2.1	1
sit_novel_miR22	Si011527m	2	24.216	1	21	550	570	CUCCGUUCCAAAUUGUAGGUC	GACCUACGAUUUAGAAUGGAG	Translation	pacid=19694944 locus=Si011456m.g annot-version=v2.1	1
sit_novel_miR22	Si011525m	2	24.216	1	21	557	577	CUCCGUUCCAAAUUGUAGGUC	GACCUACGAUUUAGAAUGGAG	Translation	pacid=19694946 locus=Si011456m.g annot-version=v2.1	1
sit_novel_miR22	Si011520m	2	24.216	1	21	558	578	CUCCGUUCCAAAUUGUAGGUC	GACCUACGAUUUAGAAUGGAG	Translation	pacid=19694945 locus=Si011456m.g annot-version=v2.1	1
sit_novel_miR22	Si011521m	2	24.216	1	21	561	581	CUCCGUUCCAAAUUGUAGGUC	GACCUACGAUUUAGAAUGGAG	Translation	pacid=19694943 locus=Si011456m.g annot-version=v2.1	1
sit_novel_miR22	Si011456m	2	24.216	1	21	656	676	CUCCGUUCCAAAUUGUAGGUC	GACCUACGAUUUAGAAUGGAG	Translation	pacid=19694940 locus=Si011456m.g annot-version=v2.1	1
sit_novel_miR22	Si019946m	2.5	21.178	1	21	67	87	CUCCGUUCCAAAUUGUAGGUC	GGCCUACCAUUUGGAGUGGAG	Cleavage	pacid=19687549 locus=Si019946m.g annot-version=v2.1	1
sit_novel_miR22	Si013585m	2.5	14.431	1	21	1926	1946	CUCCGUUCCAAAUUGUAGGUC	GACUUACGAUUUGAAAUGGAG	Cleavage	pacid=19691431 locus=Si013585m.g annot-version=v2.1	1
sit_novel_miR22	Si016809m	2.5	15.106	1	21	1989	2009	CUCCGUUCCAAAUUGUAGGUC	GAUCUACAAUUUAGGAUGGAG	Translation	pacid=19690507 locus=Si016809m.g annot-version=v2.1	1
sit_novel_miR22	Si007668m	3	14.382	1	21	648	668	CUCCGUUCCAAAUUGUAGGUC	GACAUGUAAUUUGGAACGGAA	Cleavage	pacid=19702847 locus=Si007668m.g annot-version=v2.1	1
sit_novel_miR22	Si033584m	2	12.411	1	20	143	162	CUCCGUUCCAAAUUGUAGGU	ACCGACAAUUUGAAACGGAG	Cleavage	pacid=19710201 locus=Si033584m.g annot-version=v2.1	1
sit_novel_miR22	Si028413m	2.5	15.782	1	20	526	545	CUCCGUUCCAAAUUGUAGGU	ACUUGUAAUUCGGAACGGAG	Translation	pacid=19708152 locus=Si028413m.g annot-version=v2.1	1
sit_novel_miR22	Si006903m	2.5	20.144	1	20	5	24	CUCCGUUCCAAAUUGUAGGU	ACAUGUAAUUUGGGACGGAG	Cleavage	pacid=19704015 locus=Si006818m.g annot-version=v2.1	1
sit_novel_miR22	Si006818m	2.5	20.144	1	20	5	24	CUCCGUUCCAAAUUGUAGGU	ACAUGUAAUUUGGGACGGAG	Cleavage	pacid=19704014 locus=Si006818m.g annot-version=v2.1	1
sit_novel_miR22	Si015411m	3	13.282	1	20	375	394	CUCCGUUCCAAAUUGUAGGU	ACCUAUAAUUUGGGACAGGG	Cleavage	pacid=19693531 locus=Si015411m.g annot-version=v2.1	1
sit_novel_miR22	Si006928m	2.5	20.144	1	20	5	24	CUCCGUUCCAAAUUGUAGGU	ACAUGUAAUUUGGGACGGAG	Cleavage	pacid=19704016 locus=Si006818m.g annot-version=v2.1	1
sit_novel_miR22	Si026012m	3	22.591	1	21	2485	2505	CUCCGUUCCAAAUUGUAGGUC	GACCUACAACUUGAAACGGAC	Cleavage	pacid=19707679 locus=Si026012m.g annot-version=v2.1	1
sit_novel_miR22	Si002284m	3	24.624	1	21	89	109	CUCCGUUCCAAAUUGUAGGUC	GAUCUACGUCUUGGAACGGAG	Cleavage	pacid=19677764 locus=Si002284m.g annot-version=v2.1	1
sit_novel_miR22	Si038523m	3	18.799	1	20	252	271	CUCCGUUCCAAAUUGUAGGU	ACCUAUAAUUUUGGAUGGGG	Translation	pacid=19684360 locus=Si038523m.g annot-version=v2.1	1
sit_novel_miR22	Si013140m	2.5	18.324	1	20	3838	3857	CUCCGUUCCAAAUUGUAGGU	AACGACAAUUUGGGACGGAG	Cleavage	pacid=19693425 locus=Si013140m.g annot-version=v2.1	1
sit_novel_miR22	Si019189m	3	23.855	1	20	277	296	CUCCGUUCCAAAUUGUAGGU	AGCUACAAUGAGGAACGGAG	Translation	pacid=19686401 locus=Si019189m.g annot-version=v2.1	1
sit_novel_miR23	Si011905m	3	16.52	1	22	983	1004	UUCCUGAUGCCUCCCAUGCCUA	UAGGCAUGGGCGGAAUUGGGAA	Translation	pacid=19694737 locus=Si011905m.g annot-version=v2.1	1
sit_novel_miR23	Si009803m	3	23.637	1	22	1332	1353	UUCCUGAUGCCUCCCAUGCCUA	UGGGCGUGGCAGGGAUCAGGGA	Translation	pacid=19695711 locus=Si009803m.g annot-version=v2.1	1
sit_novel_miR23	Si035355m	3	24.959	1	21	220	240	UUCCUGAUGCCUCCCAUGCCU	GGGUAUGGGAGGAGUCGGGGA	Translation	pacid=19684377 locus=Si035355m.g annot-version=v2.1	1
sit_novel_miR23	Si015329m	2.5	22.908	1	21	1320	1340	UUCCUGAUGCCUCCCAUGCCU	GGGGAUGGGAGGGAUCGGGAA	Translation	pacid=19692810 locus=Si015329m.g annot-version=v2.1	1
sit_novel_miR23	Si020243m	3	16.912	1	20	129	148	UUCCUGAUGCCUCCCAUGCC	AGCAUGGGAGGGAUUAGGGA	Translation	pacid=19687804 locus=Si020243m.g annot-version=v2.1	1
sit_novel_miR23	Si025911m	3	21.869	1	21	2289	2310	UUCCUGAUGCCUCCCA-UGCCU	AGGCAGUGGAAGGCAUCAGGAA	Cleavage	pacid=19707222 locus=Si025911m.g annot-version=v2.1	1
sit_novel_miR25	Si015074m	3	23.701	1	20	2290	2309	UCCCGAGCUCUCAUCCUGGU	ACCAGGACGGGAGCUCUGGA	Cleavage	pacid=19691195 locus=Si015074m.g annot-version=v2.1	1
sit_novel_miR26	Si037366m	2.5	14.886	1	20	12	31	UGUGAUUGGUUGCUCCAGGC	GCGUAGAGCAACUAAUCACA	Cleavage	pacid=19683463 locus=Si037366m.g annot-version=v2.1	1
sit_novel_miR27	Si035048m	3	20.529	1	21	557	577	GGGCGGUCACCUUGGCUAACC	GGUUGGCCAAGGAGAUCGCCG	Translation	pacid=19681140 locus=Si035048m.g annot-version=v2.1	1
sit_novel_miR28	Si011905m	3	16.52	1	22	983	1004	UUCCUGAUGCCUCCCAUGCCUA	UAGGCAUGGGCGGAAUUGGGAA	Translation	pacid=19694737 locus=Si011905m.g annot-version=v2.1	1
sit_novel_miR28	Si009803m	3	23.637	1	22	1332	1353	UUCCUGAUGCCUCCCAUGCCUA	UGGGCGUGGCAGGGAUCAGGGA	Translation	pacid=19695711 locus=Si009803m.g annot-version=v2.1	1
sit_novel_miR28	Si035355m	3	24.959	1	21	220	240	UUCCUGAUGCCUCCCAUGCCU	GGGUAUGGGAGGAGUCGGGGA	Translation	pacid=19684377 locus=Si035355m.g annot-version=v2.1	1
sit_novel_miR28	Si015329m	2.5	22.908	1	21	1320	1340	UUCCUGAUGCCUCCCAUGCCU	GGGGAUGGGAGGGAUCGGGAA	Translation	pacid=19692810 locus=Si015329m.g annot-version=v2.1	1
sit_novel_miR28	Si020243m	3	16.912	1	20	129	148	UUCCUGAUGCCUCCCAUGCC	AGCAUGGGAGGGAUUAGGGA	Translation	pacid=19687804 locus=Si020243m.g annot-version=v2.1	1
sit_novel_miR28	Si025911m	3	21.869	1	21	2289	2310	UUCCUGAUGCCUCCCA-UGCCU	AGGCAGUGGAAGGCAUCAGGAA	Cleavage	pacid=19707222 locus=Si025911m.g annot-version=v2.1	1
sit_novel_miR29	Si037561m	3	14.16	1	21	402	423	AGCUGUG-UAGGCCUCCCUUUG	UAAAGGGAGGCUUAACAUAGCU	Cleavage	pacid=19685513 locus=Si037210m.g annot-version=v2.1	1
sit_novel_miR29	Si037210m	3	14.16	1	21	402	423	AGCUGUG-UAGGCCUCCCUUUG	UAAAGGGAGGCUUAACAUAGCU	Cleavage	pacid=19685512 locus=Si037210m.g annot-version=v2.1	1
sit_novel_miR3	Si021181m	1	16.274	1	21	519	539	UGCCAAAGGAGAGUUGCCCUG	CAGGGUAAUUCUCCUUUGGCA	Cleavage	pacid=19700077 locus=Si021179m.g annot-version=v2.1	1
sit_novel_miR3	Si021179m	1	16.274	1	21	519	539	UGCCAAAGGAGAGUUGCCCUG	CAGGGUAAUUCUCCUUUGGCA	Cleavage	pacid=19700076 locus=Si021179m.g annot-version=v2.1	1
sit_novel_miR3	Si033824m	3	17.405	1	20	4126	4145	UGCCAAAGGAGAGUUGCCCU	CAGGCAAUUUUCCUUUGGCA	Cleavage	pacid=19680888 locus=Si033824m.g annot-version=v2.1	1
sit_novel_miR30	Si003568m	0	22.917	1	21	663	683	UUAGGCUCGGGGACUAUGGUG	CACCAUAGUCCCCGAGCCUAA	Cleavage	pacid=19674996 locus=Si003568m.g annot-version=v2.1	1
sit_novel_miR30	Si035494m	3	11.166	1	21	561	581	UUAGGCUCGGGGACUAUGGUG	CACCUUCGUCCCCGAGUCUGA	Cleavage	pacid=19685566 locus=Si035494m.g annot-version=v2.1	1
sit_novel_miR31	Si013019m	1.5	14.36	1	21	244	264	AAAAUUGUAGGUCGUUUUGGC	GUCAAAACGACCUACAAUUUG	Cleavage	pacid=19695021 locus=Si013019m.g annot-version=v2.1	1
sit_novel_miR31	Si020296m	1.5	13.691	1	21	669	689	AAAAUUGUAGGUCGUUUUGGC	GCUAAAACGACCUACAAUUUG	Cleavage	pacid=19690476 locus=Si020296m.g annot-version=v2.1	1
sit_novel_miR31	Si023855m	2	18.96	1	21	493	513	AAAAUUGUAGGUCGUUUUGGC	GCUAAAACGACUUACAAUUUG	Cleavage	pacid=19700093 locus=Si023855m.g annot-version=v2.1	1
sit_novel_miR31	Si023395m	2	23.585	1	21	1070	1090	AAAAUUGUAGGUCGUUUUGGC	GCUAAAACGACCUACAGUUUA	Cleavage	pacid=19698320 locus=Si023395m.g annot-version=v2.1	1
sit_novel_miR31	Si023397m	2	23.585	1	21	1075	1095	AAAAUUGUAGGUCGUUUUGGC	GCUAAAACGACCUACAGUUUA	Cleavage	pacid=19698321 locus=Si023395m.g annot-version=v2.1	1
sit_novel_miR31	Si023396m	2	23.585	1	21	1103	1123	AAAAUUGUAGGUCGUUUUGGC	GCUAAAACGACCUACAGUUUA	Cleavage	pacid=19698322 locus=Si023395m.g annot-version=v2.1	1
sit_novel_miR31	Si036901m	2	18.654	1	21	1353	1373	AAAAUUGUAGGUCGUUUUGGC	GUCAAAACGACCUAUAAUUUG	Cleavage	pacid=19684958 locus=Si036901m.g annot-version=v2.1	1
sit_novel_miR31	Si009740m	1	21.887	1	20	2078	2097	AAAAUUGUAGGUCGUUUUGG	CCAAAACGAUCUAUAAUUUU	Cleavage	pacid=19696182 locus=Si009740m.g annot-version=v2.1	1
sit_novel_miR31	Si002042m	1.5	18.653	1	20	1169	1188	AAAAUUGUAGGUCGUUUUGG	CCAAAACGACUUACAAUUUG	Cleavage	pacid=19674329 locus=Si001320m.g annot-version=v2.1	1
sit_novel_miR31	Si034907m	1.5	22.289	1	20	1900	1919	AAAAUUGUAGGUCGUUUUGG	CCAAAACGACCUAUAAUUUG	Cleavage	pacid=19681654 locus=Si034907m.g annot-version=v2.1	1
sit_novel_miR31	Si016741m	1.5	15.926	1	20	2189	2208	AAAAUUGUAGGUCGUUUUGG	UCAAAACGACCUACAAUUUG	Cleavage	pacid=19686511 locus=Si016741m.g annot-version=v2.1	1
sit_novel_miR31	Si006882m	2.5	9.774	1	21	357	377	AAAAUUGUAGGUCGUUUUGGC	GUUAAAACGAUCUACAAUUUG	Cleavage	pacid=19705876 locus=Si006882m.g annot-version=v2.1	1
sit_novel_miR31	Si006454m	2.5	24.078	1	21	1931	1951	AAAAUUGUAGGUCGUUUUGGC	GCUAAAAUGACUUACAAUUUG	Cleavage	pacid=19705702 locus=Si006454m.g annot-version=v2.1	1
sit_novel_miR31	Si034059m	2.5	6.589	1	21	3453	3473	AAAAUUGUAGGUCGUUUUGGC	GCUAAAAUGACCUACAGUUUG	Cleavage	pacid=19682131 locus=Si034059m.g annot-version=v2.1	1
sit_novel_miR31	Si030864m	2	23.493	1	20	1032	1051	AAAAUUGUAGGUCGUUUUGG	UCAAAACGACCUAUAAUUUG	Cleavage	pacid=19710494 locus=Si030759m.g annot-version=v2.1	1
sit_novel_miR31	Si001236m	2	16.683	1	20	1780	1799	AAAAUUGUAGGUCGUUUUGG	CUAAAAUGACCUACAAUUUG	Cleavage	pacid=19674863 locus=Si001236m.g annot-version=v2.1	1
sit_novel_miR31	Si016809m	2	15.915	1	20	1982	2001	AAAAUUGUAGGUCGUUUUGG	UCAAAACGAUCUACAAUUUA	Cleavage	pacid=19690507 locus=Si016809m.g annot-version=v2.1	1
sit_novel_miR31	Si028640m	2	11.779	1	20	6803	6822	AAAAUUGUAGGUCGUUUUGG	UCAAAACGAUCUACAAUUUG	Cleavage	pacid=19709057 locus=Si028640m.g annot-version=v2.1	1
sit_novel_miR31	Si018745m	2.5	17.888	1	21	529	549	AAAAUUGUAGGUCGUUUUGGC	GCUAAAACAACCUACAAUUUG	Cleavage	pacid=19689736 locus=Si018745m.g annot-version=v2.1	1
sit_novel_miR31	Si014752m	2.5	24.659	1	21	685	705	AAAAUUGUAGGUCGUUUUGGC	GUCAAAACGAGCUACAAUUUG	Translation	pacid=19691910 locus=Si014752m.g annot-version=v2.1	1
sit_novel_miR31	Si035299m	2.5	22.155	1	21	1789	1809	AAAAUUGUAGGUCGUUUUGGC	GCCAAAACGACAUAUAAUUUA	Translation	pacid=19684547 locus=Si035299m.g annot-version=v2.1	1
sit_novel_miR31	Si016867m	3	15.259	1	21	1879	1899	AAAAUUGUAGGUCGUUUUGGC	GUUAAAACGAUUUACAAUUUG	Cleavage	pacid=19688896 locus=Si016867m.g annot-version=v2.1	1
sit_novel_miR31	Si013585m	3	15.498	1	21	1918	1938	AAAAUUGUAGGUCGUUUUGGC	GUCAAAAUGACUUACGAUUUG	Cleavage	pacid=19691431 locus=Si013585m.g annot-version=v2.1	1
sit_novel_miR31	Si001198m	2.5	14.826	1	21	1801	1821	AAAAUUGUAGGUCGUUUUGGC	GAUAAAACGACCUACAAUUUG	Cleavage	pacid=19677754 locus=Si001198m.g annot-version=v2.1	1
sit_novel_miR31	Si033204m	3	11.183	1	21	604	624	AAAAUUGUAGGUCGUUUUGGC	GCUAAAAUGACAUACAAUUUC	Translation	pacid=19709223 locus=Si033204m.g annot-version=v2.1	1
sit_novel_miR31	Si016293m	3	14.939	1	21	2943	2963	AAAAUUGUAGGUCGUUUUGGC	GUCACAACGAUCUACAAUUUA	Cleavage	pacid=19689769 locus=Si016293m.g annot-version=v2.1	1
sit_novel_miR31	Si002633m	3	23.351	1	21	993	1013	AAAAUUGUAGGUCGUUUUGGC	GCCAAAGUGUCCUGCAGUUUU	Cleavage	pacid=19674699 locus=Si002633m.g annot-version=v2.1	1
sit_novel_miR31	Si002634m	3	18.767	1	21	993	1013	AAAAUUGUAGGUCGUUUUGGC	GCCAAAGUGUCCUGCAGUUUU	Cleavage	pacid=19674700 locus=Si002633m.g annot-version=v2.1	1
sit_novel_miR31	Si033584m	3	13.275	1	21	134	154	AAAAUUGUAGGUCGUUUUGGC	GCCAAAACAACCGACAAUUUG	Translation	pacid=19710201 locus=Si033584m.g annot-version=v2.1	1
sit_novel_miR31	Si015995m	2.5	14.117	1	20	941	960	AAAAUUGUAGGUCGUUUUGG	UCGAAAAGAUCUACAAUUUU	Cleavage	pacid=19691186 locus=Si015995m.g annot-version=v2.1	1
sit_novel_miR31	Si026333m	2.5	9.297	1	20	1966	1985	AAAAUUGUAGGUCGUUUUGG	UCAAAAUGACAUAUAAUUUU	Translation	pacid=19706594 locus=Si026334m.g annot-version=v2.1	1
sit_novel_miR31	Si039806m	3	20.216	1	21	442	462	AAAAUUGUAGGUCGUUUUGGC	GCCAGAAAGUUCUACAAUUUU	Cleavage	pacid=19679586 locus=Si039806m.g annot-version=v2.1	1
sit_novel_miR31	Si037155m	3	23.517	1	20	1296	1315	AAAAUUGUAGGUCGUUUUGG	CUAAAACUACCUGCAAUUUG	Cleavage	pacid=19683461 locus=Si037155m.g annot-version=v2.1	1
sit_novel_miR31	Si023863m	3	15.474	1	20	735	754	AAAAUUGUAGGUCGUUUUGG	CCAAAAGAACCUACAAUUUG	Cleavage	pacid=19700641 locus=Si023761m.g annot-version=v2.1	1
sit_novel_miR31	Si023761m	3	13.563	1	20	752	771	AAAAUUGUAGGUCGUUUUGG	CCAAAAGAACCUACAAUUUG	Cleavage	pacid=19700640 locus=Si023761m.g annot-version=v2.1	1
sit_novel_miR31	Si038523m	3	15.352	1	20	244	263	AAAAUUGUAGGUCGUUUUGG	CAGAAACAACCUAUAAUUUU	Cleavage	pacid=19684360 locus=Si038523m.g annot-version=v2.1	1
sit_novel_miR31	Si013202m	3	20.157	1	20	496	515	AAAAUUGUAGGUCGUUUUGG	CGAGGACGACCUUCAAUUUU	Cleavage	pacid=19692836 locus=Si013202m.g annot-version=v2.1	1
sit_novel_miR32	Si013019m	1.5	14.36	1	21	244	264	AAAAUUGUAGGUCGUUUUGGC	GUCAAAACGACCUACAAUUUG	Cleavage	pacid=19695021 locus=Si013019m.g annot-version=v2.1	1
sit_novel_miR32	Si020296m	1.5	13.691	1	21	669	689	AAAAUUGUAGGUCGUUUUGGC	GCUAAAACGACCUACAAUUUG	Cleavage	pacid=19690476 locus=Si020296m.g annot-version=v2.1	1
sit_novel_miR32	Si023855m	2	18.96	1	21	493	513	AAAAUUGUAGGUCGUUUUGGC	GCUAAAACGACUUACAAUUUG	Cleavage	pacid=19700093 locus=Si023855m.g annot-version=v2.1	1
sit_novel_miR32	Si023395m	2	23.585	1	21	1070	1090	AAAAUUGUAGGUCGUUUUGGC	GCUAAAACGACCUACAGUUUA	Cleavage	pacid=19698320 locus=Si023395m.g annot-version=v2.1	1
sit_novel_miR32	Si023397m	2	23.585	1	21	1075	1095	AAAAUUGUAGGUCGUUUUGGC	GCUAAAACGACCUACAGUUUA	Cleavage	pacid=19698321 locus=Si023395m.g annot-version=v2.1	1
sit_novel_miR32	Si023396m	2	23.585	1	21	1103	1123	AAAAUUGUAGGUCGUUUUGGC	GCUAAAACGACCUACAGUUUA	Cleavage	pacid=19698322 locus=Si023395m.g annot-version=v2.1	1
sit_novel_miR32	Si036901m	2	18.654	1	21	1353	1373	AAAAUUGUAGGUCGUUUUGGC	GUCAAAACGACCUAUAAUUUG	Cleavage	pacid=19684958 locus=Si036901m.g annot-version=v2.1	1
sit_novel_miR32	Si009740m	1	21.887	1	20	2078	2097	AAAAUUGUAGGUCGUUUUGG	CCAAAACGAUCUAUAAUUUU	Cleavage	pacid=19696182 locus=Si009740m.g annot-version=v2.1	1
sit_novel_miR32	Si002042m	1.5	18.653	1	20	1169	1188	AAAAUUGUAGGUCGUUUUGG	CCAAAACGACUUACAAUUUG	Cleavage	pacid=19674329 locus=Si001320m.g annot-version=v2.1	1
sit_novel_miR32	Si034907m	1.5	22.289	1	20	1900	1919	AAAAUUGUAGGUCGUUUUGG	CCAAAACGACCUAUAAUUUG	Cleavage	pacid=19681654 locus=Si034907m.g annot-version=v2.1	1
sit_novel_miR32	Si016741m	1.5	15.926	1	20	2189	2208	AAAAUUGUAGGUCGUUUUGG	UCAAAACGACCUACAAUUUG	Cleavage	pacid=19686511 locus=Si016741m.g annot-version=v2.1	1
sit_novel_miR32	Si006882m	2.5	9.774	1	21	357	377	AAAAUUGUAGGUCGUUUUGGC	GUUAAAACGAUCUACAAUUUG	Cleavage	pacid=19705876 locus=Si006882m.g annot-version=v2.1	1
sit_novel_miR32	Si006454m	2.5	24.078	1	21	1931	1951	AAAAUUGUAGGUCGUUUUGGC	GCUAAAAUGACUUACAAUUUG	Cleavage	pacid=19705702 locus=Si006454m.g annot-version=v2.1	1
sit_novel_miR32	Si034059m	2.5	6.589	1	21	3453	3473	AAAAUUGUAGGUCGUUUUGGC	GCUAAAAUGACCUACAGUUUG	Cleavage	pacid=19682131 locus=Si034059m.g annot-version=v2.1	1
sit_novel_miR32	Si030864m	2	23.493	1	20	1032	1051	AAAAUUGUAGGUCGUUUUGG	UCAAAACGACCUAUAAUUUG	Cleavage	pacid=19710494 locus=Si030759m.g annot-version=v2.1	1
sit_novel_miR32	Si001236m	2	16.683	1	20	1780	1799	AAAAUUGUAGGUCGUUUUGG	CUAAAAUGACCUACAAUUUG	Cleavage	pacid=19674863 locus=Si001236m.g annot-version=v2.1	1
sit_novel_miR32	Si016809m	2	15.915	1	20	1982	2001	AAAAUUGUAGGUCGUUUUGG	UCAAAACGAUCUACAAUUUA	Cleavage	pacid=19690507 locus=Si016809m.g annot-version=v2.1	1
sit_novel_miR32	Si028640m	2	11.779	1	20	6803	6822	AAAAUUGUAGGUCGUUUUGG	UCAAAACGAUCUACAAUUUG	Cleavage	pacid=19709057 locus=Si028640m.g annot-version=v2.1	1
sit_novel_miR32	Si018745m	2.5	17.888	1	21	529	549	AAAAUUGUAGGUCGUUUUGGC	GCUAAAACAACCUACAAUUUG	Cleavage	pacid=19689736 locus=Si018745m.g annot-version=v2.1	1
sit_novel_miR32	Si014752m	2.5	24.659	1	21	685	705	AAAAUUGUAGGUCGUUUUGGC	GUCAAAACGAGCUACAAUUUG	Translation	pacid=19691910 locus=Si014752m.g annot-version=v2.1	1
sit_novel_miR32	Si035299m	2.5	22.155	1	21	1789	1809	AAAAUUGUAGGUCGUUUUGGC	GCCAAAACGACAUAUAAUUUA	Translation	pacid=19684547 locus=Si035299m.g annot-version=v2.1	1
sit_novel_miR32	Si016867m	3	15.259	1	21	1879	1899	AAAAUUGUAGGUCGUUUUGGC	GUUAAAACGAUUUACAAUUUG	Cleavage	pacid=19688896 locus=Si016867m.g annot-version=v2.1	1
sit_novel_miR32	Si013585m	3	15.498	1	21	1918	1938	AAAAUUGUAGGUCGUUUUGGC	GUCAAAAUGACUUACGAUUUG	Cleavage	pacid=19691431 locus=Si013585m.g annot-version=v2.1	1
sit_novel_miR32	Si001198m	2.5	14.826	1	21	1801	1821	AAAAUUGUAGGUCGUUUUGGC	GAUAAAACGACCUACAAUUUG	Cleavage	pacid=19677754 locus=Si001198m.g annot-version=v2.1	1
sit_novel_miR32	Si033204m	3	11.183	1	21	604	624	AAAAUUGUAGGUCGUUUUGGC	GCUAAAAUGACAUACAAUUUC	Translation	pacid=19709223 locus=Si033204m.g annot-version=v2.1	1
sit_novel_miR32	Si016293m	3	14.939	1	21	2943	2963	AAAAUUGUAGGUCGUUUUGGC	GUCACAACGAUCUACAAUUUA	Cleavage	pacid=19689769 locus=Si016293m.g annot-version=v2.1	1
sit_novel_miR32	Si002633m	3	23.351	1	21	993	1013	AAAAUUGUAGGUCGUUUUGGC	GCCAAAGUGUCCUGCAGUUUU	Cleavage	pacid=19674699 locus=Si002633m.g annot-version=v2.1	1
sit_novel_miR32	Si002634m	3	18.767	1	21	993	1013	AAAAUUGUAGGUCGUUUUGGC	GCCAAAGUGUCCUGCAGUUUU	Cleavage	pacid=19674700 locus=Si002633m.g annot-version=v2.1	1
sit_novel_miR32	Si033584m	3	13.275	1	21	134	154	AAAAUUGUAGGUCGUUUUGGC	GCCAAAACAACCGACAAUUUG	Translation	pacid=19710201 locus=Si033584m.g annot-version=v2.1	1
sit_novel_miR32	Si015995m	2.5	14.117	1	20	941	960	AAAAUUGUAGGUCGUUUUGG	UCGAAAAGAUCUACAAUUUU	Cleavage	pacid=19691186 locus=Si015995m.g annot-version=v2.1	1
sit_novel_miR32	Si026333m	2.5	9.297	1	20	1966	1985	AAAAUUGUAGGUCGUUUUGG	UCAAAAUGACAUAUAAUUUU	Translation	pacid=19706594 locus=Si026334m.g annot-version=v2.1	1
sit_novel_miR32	Si039806m	3	20.216	1	21	442	462	AAAAUUGUAGGUCGUUUUGGC	GCCAGAAAGUUCUACAAUUUU	Cleavage	pacid=19679586 locus=Si039806m.g annot-version=v2.1	1
sit_novel_miR32	Si037155m	3	23.517	1	20	1296	1315	AAAAUUGUAGGUCGUUUUGG	CUAAAACUACCUGCAAUUUG	Cleavage	pacid=19683461 locus=Si037155m.g annot-version=v2.1	1
sit_novel_miR32	Si023863m	3	15.474	1	20	735	754	AAAAUUGUAGGUCGUUUUGG	CCAAAAGAACCUACAAUUUG	Cleavage	pacid=19700641 locus=Si023761m.g annot-version=v2.1	1
sit_novel_miR32	Si023761m	3	13.563	1	20	752	771	AAAAUUGUAGGUCGUUUUGG	CCAAAAGAACCUACAAUUUG	Cleavage	pacid=19700640 locus=Si023761m.g annot-version=v2.1	1
sit_novel_miR32	Si038523m	3	15.352	1	20	244	263	AAAAUUGUAGGUCGUUUUGG	CAGAAACAACCUAUAAUUUU	Cleavage	pacid=19684360 locus=Si038523m.g annot-version=v2.1	1
sit_novel_miR32	Si013202m	3	20.157	1	20	496	515	AAAAUUGUAGGUCGUUUUGG	CGAGGACGACCUUCAAUUUU	Cleavage	pacid=19692836 locus=Si013202m.g annot-version=v2.1	1
sit_novel_miR33	Si035794m	1.5	8.614	1	22	669	690	UCUCCACAGGCUUUCUUGAACG	CGUUCAAGAAAGCCUGUGGAAA	Cleavage	pacid=19683976 locus=Si035794m.g annot-version=v2.1	1
sit_novel_miR33	Si017511m	1.5	19.067	1	22	376	397	UCUCCACAGGCUUUCUUGAACG	CGUUCAAGAAAGCCUGUGGAAA	Cleavage	pacid=19689734 locus=Si017511m.g annot-version=v2.1	1
sit_novel_miR33	Si017449m	1.5	22.48	1	22	503	524	UCUCCACAGGCUUUCUUGAACG	CGUUCAAGAAAGCCUGUGGAAA	Cleavage	pacid=19689714 locus=Si017449m.g annot-version=v2.1	1
sit_novel_miR33	Si017515m	1.5	19.067	1	22	562	583	UCUCCACAGGCUUUCUUGAACG	CGUUCAAGAAAGCCUGUGGAAA	Cleavage	pacid=19689735 locus=Si017511m.g annot-version=v2.1	1
sit_novel_miR33	Si006922m	2.5	18.854	1	22	367	388	UCUCCACAGGCUUUCUUGAACG	CGUUCAAGAAAGCCUGUGGAAG	Cleavage	pacid=19705127 locus=Si006922m.g annot-version=v2.1	1
sit_novel_miR33	Si008818m	2.5	18.464	1	22	652	673	UCUCCACAGGCUUUCUUGAACG	CGUUCAAGAAAGCCUGUGGAAU	Cleavage	pacid=19706159 locus=Si008818m.g annot-version=v2.1	1
sit_novel_miR33	Si011853m	2.5	22.273	1	22	925	946	UCUCCACAGGCUUUCUUGAACG	CGUUCAAGAAAGCCUGUGGAAG	Cleavage	pacid=19694602 locus=Si011853m.g annot-version=v2.1	1
sit_novel_miR33	Si025528m	2	17.19	1	22	332	353	UCUCCACAGGCUUUCUUGAACG	CGCUCAAGGAAGCCUGUGGAGG	Cleavage	pacid=19698866 locus=Si025528m.g annot-version=v2.1	1
sit_novel_miR33	Si026680m	2.5	20.757	1	22	319	340	UCUCCACAGGCUUUCUUGAACG	CGUUCAAGAAAGCAUGUGGAAA	Translation	pacid=19707179 locus=Si026680m.g annot-version=v2.1	1
sit_novel_miR33	Si038383m	2.5	14.401	1	21	366	386	UCUCCACAGGCUUUCUUGAAC	GCUCAAGGAUGCCUGUGGAGA	Cleavage	pacid=19679794 locus=Si038383m.g annot-version=v2.1	1
sit_novel_miR33	Si039360m	3	17.399	1	20	271	290	UCUCCACAGGCUUUCUUGAA	UUCAAGGAAGGCUGUGGCGA	Translation	pacid=19682368 locus=Si039360m.g annot-version=v2.1	1
sit_novel_miR33	Si034850m	3	16.366	1	20	1500	1519	UCUCCACAGGCUUUCUUGAA	UUUGAGGAAAUCUGUGGAGA	Translation	pacid=19685958 locus=Si034850m.g annot-version=v2.1	1
sit_novel_miR33	Si034699m	3	18.764	1	22	695	716	UCUCCACAGGCUUUCUUGAACG	CCUACAAGAAUGCCCGUGGAGA	Cleavage	pacid=19684558 locus=Si034699m.g annot-version=v2.1	1
sit_novel_miR34	Si039260m	3	20.9	1	20	1204	1223	AGGUAUUGGCGCGCCUCAAU	AUCGAGGGGCGGCAAUACCU	Translation	pacid=19682428 locus=Si039260m.g annot-version=v2.1	1
sit_novel_miR35	Si027626m	3	20.657	1	20	602	621	GGCAAGUCUGUCCUUGGCUA	UAGACGAGGACAUGCUUGCC	Cleavage	pacid=19708120 locus=Si027626m.g annot-version=v2.1	1
sit_novel_miR36	Si015318m	2.5	18.948	1	20	1208	1227	AAUAUCAACAGGGACUAAAG	UUUUAGUUGCUGUUGAUGUU	Cleavage	pacid=19692881 locus=Si015318m.g annot-version=v2.1	1
sit_novel_miR36	Si037556m	3	22.678	1	21	878	898	AAUAUCAACAGGGACUAAAGA	UGUUUAGUUCUUGAUGAUAUU	Cleavage	pacid=19680814 locus=Si037556m.g annot-version=v2.1	1
sit_novel_miR36	Si037552m	3	22.678	1	21	890	910	AAUAUCAACAGGGACUAAAGA	UGUUUAGUUCUUGAUGAUAUU	Cleavage	pacid=19680815 locus=Si037556m.g annot-version=v2.1	1
sit_novel_miR36	Si013235m	3	17.642	1	24	1462	1485	AAUAUCAACAGGGACUAAAGAGCC	GUCAUUUUUGUCCCUGUUGAAAUU	Cleavage	pacid=19693431 locus=Si013235m.g annot-version=v2.1	1
sit_novel_miR36	Si034886m	2.5	6.871	1	20	1805	1824	AAUAUCAACAGGGACUAAAG	CUUUAUUCCAUGUUGAUGUU	Translation	pacid=19685172 locus=Si034886m.g annot-version=v2.1	1
sit_novel_miR37	Si026680m	3	19.603	1	21	603	623	AGAUCAUGUUGUAGCUUCACU	AGUGGAGUUGCAGCAUGAUCA	Cleavage	pacid=19707179 locus=Si026680m.g annot-version=v2.1	1
sit_novel_miR37	Si026924m	3	10.337	1	21	695	715	AGAUCAUGUUGUAGCUUCACU	AGUGGAGCUGCAGGAUGAUUU	Cleavage	pacid=19706473 locus=Si026924m.g annot-version=v2.1	1
sit_novel_miR37	Si009288m	3	16.05	1	21	1245	1265	AGAUCAUGUUGUAGCUUCACU	AUUGAAGUCACAACGUGAUCU	Cleavage	pacid=19695935 locus=Si009281m.g annot-version=v2.1	1
sit_novel_miR37	Si009281m	3	14.24	1	21	1433	1453	AGAUCAUGUUGUAGCUUCACU	AUUGAAGUCACAACGUGAUCU	Cleavage	pacid=19695934 locus=Si009281m.g annot-version=v2.1	1
sit_novel_miR37	Si025733m	3	22.943	1	21	57	78	AGAUCAUGUU-GUAGCUUCACU	GGUGAAGCUGCCAGCAUGAUCU	Translation	pacid=19700489 locus=Si025420m.g annot-version=v2.1	1
sit_novel_miR37	Si025420m	3	19.605	1	21	63	84	AGAUCAUGUU-GUAGCUUCACU	GGUGAAGCUGCCAGCAUGAUCU	Translation	pacid=19700487 locus=Si025420m.g annot-version=v2.1	1
sit_novel_miR37	Si038952m	3	15.524	1	20	995	1014	AGAUCAUGUUGUAGCUUCAC	GUCAAGCUAGAACAUGGUUU	Translation	pacid=19682185 locus=Si038952m.g annot-version=v2.1	1
sit_novel_miR37	Si009920m	3	12.009	1	20	1770	1789	AGAUCAUGUUGUAGCUUCAC	GUGCGCCUAUAACAUGAUCU	Cleavage	pacid=19694813 locus=Si009920m.g annot-version=v2.1	1
sit_novel_miR38	Si022747m	2	19.139	1	21	783	803	UGCUGGAGAAGCAGGGCACGU	AGGUGCCCUGCUUCUCCAGCU	Cleavage	pacid=19701137 locus=Si022747m.g annot-version=v2.1	1
sit_novel_miR38	Si007886m	2	13.417	1	20	786	805	UGCUGGAGAAGCAGGGCACG	CGUGCCCUGCUUCUCCACUA	Cleavage	pacid=19702914 locus=Si007886m.g annot-version=v2.1	1
sit_novel_miR38	Si017443m	2	15.451	1	21	86	106	UGCUGGAGAAGCAGGGCACGU	ACGUGCCCUGCUGGUCCAGCA	Translation	pacid=19686178 locus=Si017443m.g annot-version=v2.1	1
sit_novel_miR38	Si030418m	2.5	19.263	1	20	517	536	UGCUGGAGAAGCAGGGCACG	CGUGCUCUGCUUCUGCGGCA	Cleavage	pacid=19711944 locus=Si030418m.g annot-version=v2.1	1
sit_novel_miR38	Si017931m	3	23.53	1	21	960	980	UGCUGGAGAAGCAGGGCACGU	ACGUGACCUGCUUCUCCAACG	Cleavage	pacid=19686136 locus=Si017567m.g annot-version=v2.1	1
sit_novel_miR38	Si017567m	3	23.53	1	21	856	876	UGCUGGAGAAGCAGGGCACGU	ACGUGACCUGCUUCUCCAACG	Cleavage	pacid=19686134 locus=Si017567m.g annot-version=v2.1	1
sit_novel_miR38	Si017570m	3	23.53	1	21	832	852	UGCUGGAGAAGCAGGGCACGU	ACGUGACCUGCUUCUCCAACG	Cleavage	pacid=19686135 locus=Si017567m.g annot-version=v2.1	1
sit_novel_miR38	Si006975m	3	16.472	1	21	847	867	UGCUGGAGAAGCAGGGCACGU	AAGUGCCCUGCUUCUCCAAUA	Cleavage	pacid=19704071 locus=Si006975m.g annot-version=v2.1	1
sit_novel_miR38	Si001485m	3	21.335	1	20	974	993	UGCUGGAGAAGCAGGGCACG	GCUGCCCUGCUCCUCCAGCA	Translation	pacid=19673868 locus=Si001485m.g annot-version=v2.1	1
sit_novel_miR38	Si023648m	2.5	24.711	1	21	194	214	UGCUGGAGAAGCAGGGCACGU	GUGUGCCCUCCUGCUCCAGCA	Translation	pacid=19700015 locus=Si023648m.g annot-version=v2.1	1
sit_novel_miR38	Si000030m	3	20.281	1	20	3802	3821	UGCUGGAGAAGCAGGGCACG	CCUGCCCUGCUUUUCAAGCA	Cleavage	pacid=19675469 locus=Si000030m.g annot-version=v2.1	1
sit_novel_miR38	Si000031m	3	20.281	1	20	3796	3815	UGCUGGAGAAGCAGGGCACG	CCUGCCCUGCUUUUCAAGCA	Cleavage	pacid=19675470 locus=Si000030m.g annot-version=v2.1	1
sit_novel_miR38	Si027083m	3	17.331	1	21	476	496	UGCUGGAGAAGCAGGGCACGU	ACAUGCCCUCCUUGUCCAGCA	Cleavage	pacid=19707147 locus=Si027083m.g annot-version=v2.1	1
sit_novel_miR38	Si029375m	3	21.96	1	19	2232	2251	UGCUGG-AGAAGCAGGGCAC	GUGCCCUGUUUCUUCCAGCA	Cleavage	pacid=19711281 locus=Si029375m.g annot-version=v2.1	1
sit_novel_miR38	Si029766m	3	21.96	1	19	2122	2141	UGCUGG-AGAAGCAGGGCAC	GUGCCCUGUUUCUUCCAGCA	Cleavage	pacid=19711283 locus=Si029375m.g annot-version=v2.1	1
sit_novel_miR38	Si029586m	3	21.96	1	19	1964	1983	UGCUGG-AGAAGCAGGGCAC	GUGCCCUGUUUCUUCCAGCA	Cleavage	pacid=19711282 locus=Si029375m.g annot-version=v2.1	1
sit_novel_miR38	Si009348m	3	24.621	1	21	473	493	UGCUGGAGAAGCAGGGCACGU	GCGAGGCCGGCUUCUCCAGCA	Cleavage	pacid=19696036 locus=Si009348m.g annot-version=v2.1	1
sit_novel_miR38	Si008645m	3	23.908	1	20	2358	2377	UGCUGGAGAAGCAGGGCACG	CGUCACCUGCUGCUCCAGCA	Translation	pacid=19703252 locus=Si008645m.g annot-version=v2.1	1
sit_novel_miR38	Si000346m	3	23.995	1	20	179	197	UGCUGGAGAAGCAGGGCACG	CGUGCCCUG-UUUUCUAGCA	Translation	pacid=19674014 locus=Si000346m.g annot-version=v2.1	1
sit_novel_miR39	Si014706m	2	16.612	1	20	234	253	UUCCCGGUGCCUCCCAUUCC	GGAAUGGGAGGCACCUGGAG	Cleavage	pacid=19691548 locus=Si014706m.g annot-version=v2.1	1
sit_novel_miR39	Si000278m	3	18.706	1	21	588	608	UUCCCGGUGCCUCCCAUUCCU	AGGGAUGGGAGGCAUUGGUAA	Cleavage	pacid=19674802 locus=Si000278m.g annot-version=v2.1	1
sit_novel_miR39	Si015329m	2	22.908	1	21	1320	1340	UUCCCGGUGCCUCCCAUUCCU	GGGGAUGGGAGGGAUCGGGAA	Translation	pacid=19692810 locus=Si015329m.g annot-version=v2.1	1
sit_novel_miR39	Si013133m	2.5	18.68	1	21	1170	1190	UUCCCGGUGCCUCCCAUUCCU	GGGAAUGGGUGGUAUUGGGAA	Cleavage	pacid=19692969 locus=Si013133m.g annot-version=v2.1	1
sit_novel_miR39	Si015284m	2.5	18.68	1	21	1569	1589	UUCCCGGUGCCUCCCAUUCCU	GGGAAUGGGUGGUAUUGGGAA	Cleavage	pacid=19690683 locus=Si015284m.g annot-version=v2.1	1
sit_novel_miR39	Si035051m	3	11.918	1	21	369	389	UUCCCGGUGCCUCCCAUUCCU	AGGGAGGGGAGGGACCGGGAG	Translation	pacid=19679464 locus=Si035051m.g annot-version=v2.1	1
sit_novel_miR39	Si034655m	3	20.446	1	20	743	762	UUCCCGGUGCCUCCCAUUCC	AGAAAGGGGGGCACUGGGAA	Cleavage	pacid=19684758 locus=Si034655m.g annot-version=v2.1	1
sit_novel_miR39	Si000141m	3	18.126	1	20	2376	2395	UUCCCGGUGCCUCCCAUUCC	GGAAUGUGAGGCACUGAGAA	Cleavage	pacid=19677534 locus=Si000141m.g annot-version=v2.1	1
sit_novel_miR39	Si016167m	3	23.598	1	21	3061	3081	UUCCCGGUGCCUCCCAUUCCU	GGCGAGGGGAGGCACCGGGAG	Cleavage	pacid=19688334 locus=Si016167m.g annot-version=v2.1	1
sit_novel_miR39	Si001402m	3	17.672	1	20	1308	1327	UUCCCGGUGCCUCCCAUUCC	GGAAUGGCAGGAAUUGGGAA	Translation	pacid=19673924 locus=Si001402m.g annot-version=v2.1	1
sit_novel_miR4	Si034590m	3	17.554	1	20	204	223	UGCGUCGACCGGUGGCUGCU	GGCCGCCGCCGGUCGACGCC	Cleavage	pacid=19682639 locus=Si034590m.g annot-version=v2.1	1
sit_novel_miR4	Si040305m	3	24.54	1	20	90	109	UGCGUCGACCGGUGGCUGCU	AGCAGCCGCCCGUCGGCGUG	Translation	pacid=19683932 locus=Si040305m.g annot-version=v2.1	1
sit_novel_miR40	Si000260m	2	19.283	1	21	206	226	AUCUGUGUUGGCGGUAGGCUU	AAGCCUACCGCCGACACGGAA	Cleavage	pacid=19675332 locus=Si000260m.g annot-version=v2.1	1
sit_novel_miR40	Si009250m	3	14.782	1	21	1359	1379	AUCUGUGUUGGCGGUAGGCUU	AGGCUUUCCGCGAACACAGAU	Translation	pacid=19695834 locus=Si009250m.g annot-version=v2.1	1
sit_novel_miR40	Si034485m	3	22.496	1	20	2321	2340	AUCUGUGUUGGCGGUAGGCU	AGCAUACUGCCAACAUGGGU	Cleavage	pacid=19679860 locus=Si034474m.g annot-version=v2.1	1
sit_novel_miR40	Si034483m	3	22.496	1	20	2324	2343	AUCUGUGUUGGCGGUAGGCU	AGCAUACUGCCAACAUGGGU	Cleavage	pacid=19679857 locus=Si034474m.g annot-version=v2.1	1
sit_novel_miR40	Si034486m	3	22.496	1	20	2334	2353	AUCUGUGUUGGCGGUAGGCU	AGCAUACUGCCAACAUGGGU	Cleavage	pacid=19679859 locus=Si034474m.g annot-version=v2.1	1
sit_novel_miR40	Si034474m	3	22.496	1	20	2336	2355	AUCUGUGUUGGCGGUAGGCU	AGCAUACUGCCAACAUGGGU	Cleavage	pacid=19679856 locus=Si034474m.g annot-version=v2.1	1
sit_novel_miR40	Si034484m	3	22.496	1	20	2337	2356	AUCUGUGUUGGCGGUAGGCU	AGCAUACUGCCAACAUGGGU	Cleavage	pacid=19679858 locus=Si034474m.g annot-version=v2.1	1
sit_novel_miR40	Si034005m	3	21.027	1	21	1263	1283	AUCUGUGUUGGCGGUAGGCUU	GAGCCUACGCCCUACACAGAU	Translation	pacid=19685964 locus=Si034005m.g annot-version=v2.1	1
sit_novel_miR41	Si001788m	2.5	19.57	1	21	1069	1089	GUGCUCCCUCCCGUUGUCACC	GGUGACGGCGGGAGGGGGCAA	Cleavage	pacid=19676424 locus=Si001788m.g annot-version=v2.1	1
sit_novel_miR41	Si015765m	2	24.283	1	21	871	891	GUGCUCCCUCCCGUUGUCACC	GGUGAGAACGGGAAGGAGCAC	Cleavage	pacid=19691769 locus=Si015765m.g annot-version=v2.1	1
sit_novel_miR41	Si010501m	3	18.15	1	21	1044	1064	GUGCUCCCUCCCGUUGUCACC	GCUGGCAAUGGGAAGGAGCAC	Cleavage	pacid=19694477 locus=Si010501m.g annot-version=v2.1	1
sit_novel_miR41	Si010506m	3	21.864	1	21	987	1007	GUGCUCCCUCCCGUUGUCACC	GCUGGCAAUGGGAAGGAGCAC	Cleavage	pacid=19694478 locus=Si010501m.g annot-version=v2.1	1
sit_novel_miR41	Si029128m	3	18.618	1	21	4	24	GUGCUCCCUCCCGUUGUCACC	GGCCACAACGAGAGGGAGCAC	Translation	pacid=19712052 locus=Si029128m.g annot-version=v2.1	1
sit_novel_miR41	Si029219m	3	18.618	1	21	4	24	GUGCUCCCUCCCGUUGUCACC	GGCCACAACGAGAGGGAGCAC	Translation	pacid=19712053 locus=Si029128m.g annot-version=v2.1	1
sit_novel_miR41	Si026895m	3	20.259	1	20	469	488	GUGCUCCCUCCCGUUGUCAC	GUGAUGAGGAGAGGGAGCAC	Translation	pacid=19708510 locus=Si026773m.g annot-version=v2.1	1
sit_novel_miR41	Si026784m	3	20.259	1	20	469	488	GUGCUCCCUCCCGUUGUCAC	GUGAUGAGGAGAGGGAGCAC	Translation	pacid=19708507 locus=Si026773m.g annot-version=v2.1	1
sit_novel_miR41	Si026795m	3	20.259	1	20	469	488	GUGCUCCCUCCCGUUGUCAC	GUGAUGAGGAGAGGGAGCAC	Translation	pacid=19708508 locus=Si026773m.g annot-version=v2.1	1
sit_novel_miR41	Si026773m	3	20.259	1	20	469	488	GUGCUCCCUCCCGUUGUCAC	GUGAUGAGGAGAGGGAGCAC	Translation	pacid=19708506 locus=Si026773m.g annot-version=v2.1	1
sit_novel_miR41	Si026817m	3	20.259	1	20	469	488	GUGCUCCCUCCCGUUGUCAC	GUGAUGAGGAGAGGGAGCAC	Translation	pacid=19708509 locus=Si026773m.g annot-version=v2.1	1
sit_novel_miR42	Si022779m	2.5	17.726	1	21	168	188	UGAGCCGAACCAAUAUCACUC	GGGUGAUGUUGGUUCGGCACA	Cleavage	pacid=19697842 locus=Si022779m.g annot-version=v2.1	1
sit_novel_miR42	Si000466m	3	15.937	1	21	1447	1467	UGAGCCGAACCAAUAUCACUC	GGUUGAUAUUGGUUCUGCUCA	Cleavage	pacid=19677143 locus=Si000340m.g annot-version=v2.1	1
sit_novel_miR42	Si000464m	3	15.937	1	21	1450	1470	UGAGCCGAACCAAUAUCACUC	GGUUGAUAUUGGUUCUGCUCA	Cleavage	pacid=19677142 locus=Si000340m.g annot-version=v2.1	1
sit_novel_miR42	Si000415m	3	15.697	1	21	1540	1560	UGAGCCGAACCAAUAUCACUC	GGUUGAUAUUGGUUCUGCUCA	Cleavage	pacid=19677141 locus=Si000340m.g annot-version=v2.1	1
sit_novel_miR42	Si000340m	3	15.937	1	21	1450	1470	UGAGCCGAACCAAUAUCACUC	GGUUGAUAUUGGUUCUGCUCA	Cleavage	pacid=19677140 locus=Si000340m.g annot-version=v2.1	1
sit_novel_miR42	Si028795m	2.5	18.222	1	20	3371	3390	UGAGCCGAACCAAUAUCACU	AGUGACAUUGGUUUGGUUUA	Cleavage	pacid=19712104 locus=Si028795m.g annot-version=v2.1	1
sit_novel_miR42	Si028798m	2.5	18.222	1	20	3597	3616	UGAGCCGAACCAAUAUCACU	AGUGACAUUGGUUUGGUUUA	Cleavage	pacid=19712105 locus=Si028795m.g annot-version=v2.1	1
sit_novel_miR42	Si016508m	3	20.78	1	21	1070	1090	UGAGCCGAACCAAUAUCACUC	GAGAGAUAUUGGCGCGGCUCA	Translation	pacid=19689224 locus=Si016508m.g annot-version=v2.1	1
sit_novel_miR43	Si017225m	3	24.028	1	20	1779	1798	AUCGGUACUAAAGGGCGGGU	AACCCCACUUUAGUACCGAU	Cleavage	pacid=19690158 locus=Si017124m.g annot-version=v2.1	1
sit_novel_miR43	Si017216m	3	24.028	1	20	1782	1801	AUCGGUACUAAAGGGCGGGU	AACCCCACUUUAGUACCGAU	Cleavage	pacid=19690157 locus=Si017124m.g annot-version=v2.1	1
sit_novel_miR43	Si017124m	3	24.028	1	20	1854	1873	AUCGGUACUAAAGGGCGGGU	AACCCCACUUUAGUACCGAU	Cleavage	pacid=19690156 locus=Si017124m.g annot-version=v2.1	1
sit_novel_miR44	Si036895m	3	13.003	1	21	190	210	UUAGAACUGGGUGGAGCCUCC	GCAGGCUCCACCAAGUUCUAC	Translation	pacid=19685236 locus=Si036895m.g annot-version=v2.1	1
sit_novel_miR46	Si002691m	3	19.927	1	20	509	528	UUUCGGCAGACUCAUAGGAG	UUUCUAUGAUUCUGCCGGGA	Translation	pacid=19673489 locus=Si002691m.g annot-version=v2.1	1
sit_novel_miR46	Si000055m	2.5	24.046	1	20	207	226	UUUCGGCAGACUCAUAGGAG	CUCCUUUGAGCCUGCUGAAA	Translation	pacid=19677417 locus=Si000032m.g annot-version=v2.1	1
sit_novel_miR46	Si000032m	2.5	24.046	1	20	494	513	UUUCGGCAGACUCAUAGGAG	CUCCUUUGAGCCUGCUGAAA	Translation	pacid=19677416 locus=Si000032m.g annot-version=v2.1	1
sit_novel_miR46	Si006354m	3	15.327	1	24	1062	1085	UUUCGGCAGACUCAUAGGAGACGC	GCAACUCCUAAGGGUGUGCUGAAA	Translation	pacid=19703749 locus=Si006354m.g annot-version=v2.1	1
sit_novel_miR48	Si025371m	3	18.497	1	20	501	520	UGGUAGGCAUUCUGGUUAAG	CUUAGCUAGAUUGUCUACUA	Translation	pacid=19700812 locus=Si025570m.g annot-version=v2.1	1
sit_novel_miR48	Si025570m	3	18.497	1	20	503	522	UGGUAGGCAUUCUGGUUAAG	CUUAGCUAGAUUGUCUACUA	Translation	pacid=19700811 locus=Si025570m.g annot-version=v2.1	1
sit_novel_miR49	Si015912m	0	15.82	1	23	40	62	AUGUUCGGACGCUAAUUAGAAGG	CCUUCUAAUUAGCGUCCGAACAU	Cleavage	pacid=19692750 locus=Si016045m.g annot-version=v2.1	1
sit_novel_miR49	Si016045m	0	13.175	1	23	41	63	AUGUUCGGACGCUAAUUAGAAGG	CCUUCUAAUUAGCGUCCGAACAU	Cleavage	pacid=19692749 locus=Si016045m.g annot-version=v2.1	1
sit_novel_miR49	Si020541m	2	18.193	1	22	480	501	AUGUUCGGACGCUAAUUAGAAG	CUUCUAAUUAGUGUCCAAACAU	Cleavage	pacid=19689805 locus=Si020541m.g annot-version=v2.1	1
sit_novel_miR49	Si023443m	2	12.928	1	22	836	857	AUGUUCGGACGCUAAUUAGAAG	CUUCUAAUUAGUGUCCAAACAU	Cleavage	pacid=19701444 locus=Si023443m.g annot-version=v2.1	1
sit_novel_miR49	Si033810m	2	12.422	1	23	8	30	AUGUUCGGACGCUAAUUAGAAGG	CCUCCUAAUUAGCAUCCGAACAU	Translation	pacid=19711534 locus=Si033810m.g annot-version=v2.1	1
sit_novel_miR49	Si007796m	2	11.096	1	23	46	68	AUGUUCGGACGCUAAUUAGAAGG	UCUCCUAAUUAGCAUCCGAACAU	Translation	pacid=19705314 locus=Si007796m.g annot-version=v2.1	1
sit_novel_miR49	Si027933m	3	12.588	1	23	1707	1729	AUGUUCGGACGCUAAUUAGAAGG	CCUCCUAAUUAGCGUUCGAACCU	Cleavage	pacid=19707809 locus=Si027933m.g annot-version=v2.1	1
sit_novel_miR49	Si025518m	2.5	12.91	1	23	33	55	AUGUUCGGACGCUAAUUAGAAGG	UCUCCUAAUUAGCAUCCGAAUAU	Translation	pacid=19698027 locus=Si025518m.g annot-version=v2.1	1
sit_novel_miR49	Si038489m	2	12.563	1	23	359	381	AUGUUCGGACGCUAAUUAGAAGG	UUUUCUAAUUAACAUCCGAACAU	Translation	pacid=19682040 locus=Si038489m.g annot-version=v2.1	1
sit_novel_miR49	Si027102m	3	19.191	1	23	322	344	AUGUUCGGACGCUAAUUAGAAGG	CCUCCUAAUUAGCCUUCGAAUAU	Translation	pacid=19707145 locus=Si027102m.g annot-version=v2.1	1
sit_novel_miR49	Si001669m	3	11.637	1	23	1605	1627	AUGUUCGGACGCUAAUUAGAAGG	CCUCCUAAUUAGCUUCUGAAUAU	Translation	pacid=19678160 locus=Si001669m.g annot-version=v2.1	1
sit_novel_miR49	Si031773m	3	16.926	1	22	32	53	AUGUUCGGACGCUAAUUAGAAG	CUCCUAAUUAGUGUCCAAACAU	Cleavage	pacid=19710289 locus=Si031773m.g annot-version=v2.1	1
sit_novel_miR49	Si028534m	3	10.153	1	22	40	61	AUGUUCGGACGCUAAUUAGAAG	CUCCUAAUUAGUGUCCAAACAU	Cleavage	pacid=19707358 locus=Si028534m.g annot-version=v2.1	1
sit_novel_miR49	Si037365m	3	15.706	1	22	1049	1070	AUGUUCGGACGCUAAUUAGAAG	CUUCUAAUUAGCAUCCAAAUAU	Translation	pacid=19685864 locus=Si037365m.g annot-version=v2.1	1
sit_novel_miR49	Si030311m	3	19.115	1	22	1384	1405	AUGUUCGGACGCUAAUUAGAAG	CUCCUAAUUAGUGUCCAAACAU	Cleavage	pacid=19711450 locus=Si030311m.g annot-version=v2.1	1
sit_novel_miR49	Si033579m	2.5	15.811	1	21	6	26	AUGUUCGGACGCUAAUUAGAA	UUCUAAUUAGCAUCCAAACAU	Translation	pacid=19710385 locus=Si033579m.g annot-version=v2.1	1
sit_novel_miR49	Si013707m	2.5	11.106	1	23	482	504	AUGUUCGGACGCUAAUUAGAAGG	CCCACUAAUUAGCAUUCGAACAU	Translation	pacid=19692227 locus=Si013707m.g annot-version=v2.1	1
sit_novel_miR49	Si005854m	3	21.394	1	20	2257	2276	AUGUUCGGACGCUAAUUAGA	UCUGAUUGGCUUCUGGACAU	Translation	pacid=19704906 locus=Si005854m.g annot-version=v2.1	1
sit_novel_miR5	Si002290m	3	13.988	1	21	605	625	CGAUAUUGGUGAGGUUCAAUC	GAUUGAAUUUCACCAAUACUG	Cleavage	pacid=19673421 locus=Si002290m.g annot-version=v2.1	1
sit_novel_miR50	Si009501m	2.5	14.648	1	20	2261	2280	AACCACUGAAAAUGAGUCUG	CAAAUUAAUUUUCAGUGGUU	Cleavage	pacid=19695977 locus=Si009501m.g annot-version=v2.1	1
sit_novel_miR50	Si029735m	3	21.52	1	20	961	980	AACCACUGAAAAUGAGUCUG	CAGACUUGUUUAAAGUGGUU	Translation	pacid=19712583 locus=Si029735m.g annot-version=v2.1	1
sit_novel_miR51-1	Si031634m	1.5	19.271	1	24	386	409	AGUUGUUGGACUAAUUUGCACCCA	UGGGUGCAGAUUGGUCCGACAACU	Cleavage	pacid=19712011 locus=Si031537m.g annot-version=v2.1	2
sit_novel_miR51-1	Si031634m	2	21.724	1	24	326	349	AGUUGUUGGACUAAUUUGCACCCA	UGGGUGCAAAUUGGUCCAACAAGU	Cleavage	pacid=19712011 locus=Si031537m.g annot-version=v2.1	2
sit_novel_miR51-1	Si017045m	1	11.829	1	24	1944	1967	AGUUGUUGGACUAAUUUGCACCCA	UGGCUGCAGAUUAGUCCGACAACU	Cleavage	pacid=19688326 locus=Si017045m.g annot-version=v2.1	1
sit_novel_miR51-1	Si027614m	1.5	18.727	1	24	117	140	AGUUGUUGGACUAAUUUGCACCCA	UGGAUACAAAUUGGUCCAACAACU	Cleavage	pacid=19708913 locus=Si027614m.g annot-version=v2.1	1
sit_novel_miR51-1	Si016459m	2	17.142	1	24	2696	2719	AGUUGUUGGACUAAUUUGCACCCA	UGCGUGCAGAUUGGUUUAACAACU	Cleavage	pacid=19689855 locus=Si016347m.g annot-version=v2.1	1
sit_novel_miR51-1	Si016347m	2	17.142	1	24	3148	3171	AGUUGUUGGACUAAUUUGCACCCA	UGCGUGCAGAUUGGUUUAACAACU	Cleavage	pacid=19689854 locus=Si016347m.g annot-version=v2.1	1
sit_novel_miR51-1	Si028744m	2	23.691	1	22	4000	4021	AGUUGUUGGACUAAUUUGCACC	GGUGCAGAUUGGUUCAAUAACU	Cleavage	pacid=19713102 locus=Si028744m.g annot-version=v2.1	1
sit_novel_miR51-1	Si033330m	2	17.867	1	21	3670	3690	AGUUGUUGGACUAAUUUGCAC	GUGCAAAGAAGUCCAACAACU	Cleavage	pacid=19711858 locus=Si033330m.g annot-version=v2.1	1
sit_novel_miR51-1	Si034955m	2	15.164	1	20	1623	1642	AGUUGUUGGACUAAUUUGCA	UGUAAAUUACUCCAACGACU	Translation	pacid=19682057 locus=Si034955m.g annot-version=v2.1	1
sit_novel_miR51-1	Si010638m	2.5	16.763	1	24	942	965	AGUUGUUGGACUAAUUUGCACCCA	UUGAUUCAAAUUGGUGCAACAACU	Translation	pacid=19696819 locus=Si010638m.g annot-version=v2.1	1
sit_novel_miR51-1	Si031136m	3	18.048	1	22	1154	1175	AGUUGUUGGACUAAUUUGCACC	GCUGCAAAUCCGUCCAACAACC	Cleavage	pacid=19712797 locus=Si031136m.g annot-version=v2.1	1
sit_novel_miR51-1	Si035008m	3	16.092	1	20	1155	1174	AGUUGUUGGACUAAUUUGCA	UGCAAGUUAGUGGAGCAACU	Translation	pacid=19681495 locus=Si035008m.g annot-version=v2.1	1
sit_novel_miR51-2	Si031634m	1.5	19.271	1	24	386	409	AGUUGUUGGACUAAUUUGCACCCA	UGGGUGCAGAUUGGUCCGACAACU	Cleavage	pacid=19712011 locus=Si031537m.g annot-version=v2.1	2
sit_novel_miR51-2	Si031634m	2	21.724	1	24	326	349	AGUUGUUGGACUAAUUUGCACCCA	UGGGUGCAAAUUGGUCCAACAAGU	Cleavage	pacid=19712011 locus=Si031537m.g annot-version=v2.1	2
sit_novel_miR51-2	Si017045m	1	11.829	1	24	1944	1967	AGUUGUUGGACUAAUUUGCACCCA	UGGCUGCAGAUUAGUCCGACAACU	Cleavage	pacid=19688326 locus=Si017045m.g annot-version=v2.1	1
sit_novel_miR51-2	Si027614m	1.5	18.727	1	24	117	140	AGUUGUUGGACUAAUUUGCACCCA	UGGAUACAAAUUGGUCCAACAACU	Cleavage	pacid=19708913 locus=Si027614m.g annot-version=v2.1	1
sit_novel_miR51-2	Si016459m	2	17.142	1	24	2696	2719	AGUUGUUGGACUAAUUUGCACCCA	UGCGUGCAGAUUGGUUUAACAACU	Cleavage	pacid=19689855 locus=Si016347m.g annot-version=v2.1	1
sit_novel_miR51-2	Si016347m	2	17.142	1	24	3148	3171	AGUUGUUGGACUAAUUUGCACCCA	UGCGUGCAGAUUGGUUUAACAACU	Cleavage	pacid=19689854 locus=Si016347m.g annot-version=v2.1	1
sit_novel_miR51-2	Si028744m	2	23.691	1	22	4000	4021	AGUUGUUGGACUAAUUUGCACC	GGUGCAGAUUGGUUCAAUAACU	Cleavage	pacid=19713102 locus=Si028744m.g annot-version=v2.1	1
sit_novel_miR51-2	Si033330m	2	17.867	1	21	3670	3690	AGUUGUUGGACUAAUUUGCAC	GUGCAAAGAAGUCCAACAACU	Cleavage	pacid=19711858 locus=Si033330m.g annot-version=v2.1	1
sit_novel_miR51-2	Si034955m	2	15.164	1	20	1623	1642	AGUUGUUGGACUAAUUUGCA	UGUAAAUUACUCCAACGACU	Translation	pacid=19682057 locus=Si034955m.g annot-version=v2.1	1
sit_novel_miR51-2	Si010638m	2.5	16.763	1	24	942	965	AGUUGUUGGACUAAUUUGCACCCA	UUGAUUCAAAUUGGUGCAACAACU	Translation	pacid=19696819 locus=Si010638m.g annot-version=v2.1	1
sit_novel_miR51-2	Si031136m	3	18.048	1	22	1154	1175	AGUUGUUGGACUAAUUUGCACC	GCUGCAAAUCCGUCCAACAACC	Cleavage	pacid=19712797 locus=Si031136m.g annot-version=v2.1	1
sit_novel_miR51-2	Si035008m	3	16.092	1	20	1155	1174	AGUUGUUGGACUAAUUUGCA	UGCAAGUUAGUGGAGCAACU	Translation	pacid=19681495 locus=Si035008m.g annot-version=v2.1	1
sit_novel_miR52	Si039131m	2.5	23.722	1	21	771	791	UUAGAACUGGGCAAUAACACU	GGUGUUAUUGCUCGGUACUAA	Cleavage	pacid=19684676 locus=Si039131m.g annot-version=v2.1	1
sit_novel_miR53	Si036779m	1.5	19.523	1	21	1573	1593	CUCAGUUCCAAAUUGUAGGUC	GACCUACAAUUUGGAACGGAG	Cleavage	pacid=19679439 locus=Si036779m.g annot-version=v2.1	1
sit_novel_miR53	Si013019m	2	11.66	1	21	252	272	CUCAGUUCCAAAUUGUAGGUC	GACCUACAAUUUGGAAUGGAG	Cleavage	pacid=19695021 locus=Si013019m.g annot-version=v2.1	1
sit_novel_miR53	Si015886m	2	15.535	1	21	279	299	CUCAGUUCCAAAUUGUAGGUC	GACUUACAAUUUGGAACAGAG	Cleavage	pacid=19691465 locus=Si015886m.g annot-version=v2.1	1
sit_novel_miR53	Si020456m	2.5	13.554	1	21	225	245	CUCAGUUCCAAAUUGUAGGUC	GACUUAUAAUUUGGAACGGAG	Cleavage	pacid=19687476 locus=Si020456m.g annot-version=v2.1	1
sit_novel_miR53	Si002042m	2.5	13.251	1	21	1176	1196	CUCAGUUCCAAAUUGUAGGUC	GACUUACAAUUUGGAAUGGAG	Cleavage	pacid=19674329 locus=Si001320m.g annot-version=v2.1	1
sit_novel_miR53	Si001916m	2.5	13.004	1	21	1932	1952	CUCAGUUCCAAAUUGUAGGUC	GACUUAUAAUUUGGAACGGAG	Cleavage	pacid=19675626 locus=Si001426m.g annot-version=v2.1	1
sit_novel_miR53	Si016622m	2.5	13.884	1	21	2409	2429	CUCAGUUCCAAAUUGUAGGUC	GACUUAUAAUUUGGAACGGAG	Cleavage	pacid=19690482 locus=Si016592m.g annot-version=v2.1	1
sit_novel_miR53	Si016592m	2.5	13.884	1	21	2460	2480	CUCAGUUCCAAAUUGUAGGUC	GACUUAUAAUUUGGAACGGAG	Cleavage	pacid=19690481 locus=Si016592m.g annot-version=v2.1	1
sit_novel_miR53	Si001912m	2.5	13.004	1	21	1932	1952	CUCAGUUCCAAAUUGUAGGUC	GACUUAUAAUUUGGAACGGAG	Cleavage	pacid=19675625 locus=Si001426m.g annot-version=v2.1	1
sit_novel_miR53	Si016741m	3	15.453	1	21	2196	2216	CUCAGUUCCAAAUUGUAGGUC	GACCUACAAUUUGGAACGGGA	Cleavage	pacid=19686511 locus=Si016741m.g annot-version=v2.1	1
sit_novel_miR53	Si002047m	3	24.182	1	21	1348	1368	CUCAGUUCCAAAUUGUAGGUC	GACCUACAAUUUGGAACGAAG	Cleavage	pacid=19675398 locus=Si002047m.g annot-version=v2.1	1
sit_novel_miR53	Si003063m	2.5	17.333	1	21	1315	1335	CUCAGUUCCAAAUUGUAGGUC	GACCUACAAUUUGAAACGGAG	Cleavage	pacid=19678403 locus=Si003060m.g annot-version=v2.1	1
sit_novel_miR53	Si003060m	2.5	17.333	1	21	1506	1526	CUCAGUUCCAAAUUGUAGGUC	GACCUACAAUUUGAAACGGAG	Cleavage	pacid=19678402 locus=Si003060m.g annot-version=v2.1	1
sit_novel_miR53	Si016867m	3	13.222	1	21	1887	1907	CUCAGUUCCAAAUUGUAGGUC	GAUUUACAAUUUGGAGCUAAG	Cleavage	pacid=19688896 locus=Si016867m.g annot-version=v2.1	1
sit_novel_miR53	Si006454m	3	18.339	1	21	1939	1959	CUCAGUUCCAAAUUGUAGGUC	GACUUACAAUUUGGGAUGGAG	Cleavage	pacid=19705702 locus=Si006454m.g annot-version=v2.1	1
sit_novel_miR53	Si001852m	2.5	16.281	1	21	1578	1598	CUCAGUUCCAAAUUGUAGGUC	GAUCUAUUGUUUGGAACUGAG	Cleavage	pacid=19677885 locus=Si001824m.g annot-version=v2.1	1
sit_novel_miR53	Si001824m	2.5	16.281	1	21	1587	1607	CUCAGUUCCAAAUUGUAGGUC	GAUCUAUUGUUUGGAACUGAG	Cleavage	pacid=19677884 locus=Si001824m.g annot-version=v2.1	1
sit_novel_miR53	Si024389m	2.5	22.565	1	21	1969	1989	CUCAGUUCCAAAUUGUAGGUC	GAGCUACAGUUUGGAGUUGAG	Cleavage	pacid=19701095 locus=Si024389m.g annot-version=v2.1	1
sit_novel_miR53	Si020296m	3	10.968	1	21	677	697	CUCAGUUCCAAAUUGUAGGUC	GACCUACAAUUUGAAAUGGAG	Cleavage	pacid=19690476 locus=Si020296m.g annot-version=v2.1	1
sit_novel_miR53	Si014752m	3	18.623	1	21	693	713	CUCAGUUCCAAAUUGUAGGUC	GAGCUACAAUUUGGGACGGAG	Cleavage	pacid=19691910 locus=Si014752m.g annot-version=v2.1	1
sit_novel_miR53	Si030864m	3	10.902	1	21	1039	1059	CUCAGUUCCAAAUUGUAGGUC	GACCUAUAAUUUGAAACGGAG	Cleavage	pacid=19710494 locus=Si030759m.g annot-version=v2.1	1
sit_novel_miR53	Si013459m	3	17.716	1	21	2037	2057	CUCAGUUCCAAAUUGUAGGUC	GACCUGCAUUUUGGAACGGAG	Cleavage	pacid=19692118 locus=Si013459m.g annot-version=v2.1	1
sit_novel_miR53	Si016293m	3	14.015	1	21	2951	2971	CUCAGUUCCAAAUUGUAGGUC	GAUCUACAAUUUAGAACGGAG	Translation	pacid=19689769 locus=Si016293m.g annot-version=v2.1	1
sit_novel_miR53	Si018745m	2.5	12.765	1	20	538	557	CUCAGUUCCAAAUUGUAGGU	ACCUACAAUUUGAAACGGAG	Cleavage	pacid=19689736 locus=Si018745m.g annot-version=v2.1	1
sit_novel_miR53	Si015411m	3	13.282	1	20	375	394	CUCAGUUCCAAAUUGUAGGU	ACCUAUAAUUUGGGACAGGG	Cleavage	pacid=19693531 locus=Si015411m.g annot-version=v2.1	1
sit_novel_miR53	Si012645m	3	19.548	1	21	249	269	CUCAGUUCCAAAUUGUAGGUC	GAUCUUCGAUUGGGAACUGAG	Translation	pacid=19696349 locus=Si012645m.g annot-version=v2.1	1
sit_novel_miR53	Si012010m	3	21.479	1	21	780	800	CUCAGUUCCAAAUUGUAGGUC	GAUCUUCGAUUGGGAACUGAG	Translation	pacid=19694260 locus=Si012010m.g annot-version=v2.1	1
sit_novel_miR53	Si021340m	3	17.495	1	20	1637	1656	CUCAGUUCCAAAUUGUAGGU	ACCUGCAAUUUGAAAUUGAU	Cleavage	pacid=19698465 locus=Si021340m.g annot-version=v2.1	1
sit_novel_miR53	Si000928m	3	23.308	1	20	1471	1490	CUCAGUUCCAAAUUGUAGGU	ACCUUCCAUUUGGGACUGGG	Cleavage	pacid=19677480 locus=Si000928m.g annot-version=v2.1	1
sit_novel_miR54	Si023716m	1.5	13.362	1	21	508	528	UAUAAAGCCUAAUUAAUCCAU	AUGGAUUAAUUAGGCUUAAUA	Cleavage	pacid=19701032 locus=Si023716m.g annot-version=v2.1	1
sit_novel_miR54	Si020685m	2.5	14.606	1	21	2692	2712	UAUAAAGCCUAAUUAAUCCAU	AUGGACUAAUUAGGCUUAAUA	Cleavage	pacid=19693699 locus=Si020684m.g annot-version=v2.1	1
sit_novel_miR54	Si007574m	2.5	20.008	1	21	325	345	UAUAAAGCCUAAUUAAUCCAU	AUGGACUAAUUAGGCUUAAUA	Cleavage	pacid=19703145 locus=Si007574m.g annot-version=v2.1	1
sit_novel_miR54	Si013836m	2.5	12.718	1	21	1241	1261	UAUAAAGCCUAAUUAAUCCAU	AUGGACUAAUUAGGCUUAAUA	Cleavage	pacid=19692499 locus=Si013836m.g annot-version=v2.1	1
sit_novel_miR54	Si031479m	2.5	12.489	1	21	1140	1160	UAUAAAGCCUAAUUAAUCCAU	AUGGAUUAAUUAGUCUUAAUA	Cleavage	pacid=19712560 locus=Si031479m.g annot-version=v2.1	1
sit_novel_miR54	Si031482m	2.5	12.489	1	21	1049	1069	UAUAAAGCCUAAUUAAUCCAU	AUGGAUUAAUUAGUCUUAAUA	Cleavage	pacid=19712562 locus=Si031479m.g annot-version=v2.1	1
sit_novel_miR54	Si031483m	2.5	12.489	1	21	1034	1054	UAUAAAGCCUAAUUAAUCCAU	AUGGAUUAAUUAGUCUUAAUA	Cleavage	pacid=19712561 locus=Si031479m.g annot-version=v2.1	1
sit_novel_miR55	Si001436m	2.5	19.315	1	20	275	294	ACGGCAACUUUAUCGAGAGG	CUGCUCGAUAAAGUUGCCGA	Cleavage	pacid=19675021 locus=Si001436m.g annot-version=v2.1	1
sit_novel_miR55	Si029192m	2.5	10.885	1	20	307	326	ACGGCAACUUUAUCGAGAGG	CCUCUCGAUACAGUUGCUGC	Translation	pacid=19713465 locus=Si029192m.g annot-version=v2.1	1
sit_novel_miR55	Si006851m	3	18.271	1	20	955	974	ACGGCAACUUUAUCGAGAGG	CUUCUUGAUGAUGUUGUCGU	Translation	pacid=19705051 locus=Si006851m.g annot-version=v2.1	1
sit_novel_miR55	Si023722m	2.5	13.469	1	20	1487	1506	ACGGCAACUUUAUCGAGAGG	UCUCUCGAAAAUGUUGCCGU	Translation	pacid=19698380 locus=Si023722m.g annot-version=v2.1	1
sit_novel_miR55	Si034049m	3	15.776	1	20	2127	2146	ACGGCAACUUUAUCGAGAGG	CUUCUCAAUAAAGUUGGCGU	Cleavage	pacid=19685781 locus=Si034046m.g annot-version=v2.1	1
sit_novel_miR55	Si034046m	3	15.776	1	20	2130	2149	ACGGCAACUUUAUCGAGAGG	CUUCUCAAUAAAGUUGGCGU	Cleavage	pacid=19685780 locus=Si034046m.g annot-version=v2.1	1
sit_novel_miR55	Si016051m	3	13.167	1	20	365	384	ACGGCAACUUUAUCGAGAGG	CCUCUUAAUGAUGUUGCCGU	Translation	pacid=19693067 locus=Si016051m.g annot-version=v2.1	1
sit_novel_miR55	Si030642m	3	23.892	1	20	1214	1233	ACGGCAACUUUAUCGAGAGG	UCUCUGGGUAUAGUUGCCGU	Translation	pacid=19714075 locus=Si030630m.g annot-version=v2.1	1
sit_novel_miR55	Si030630m	3	23.892	1	20	1220	1239	ACGGCAACUUUAUCGAGAGG	UCUCUGGGUAUAGUUGCCGU	Translation	pacid=19714074 locus=Si030630m.g annot-version=v2.1	1
sit_novel_miR56	Si030195m	1	18.264	1	21	914	934	UUGACAGAAGAGAGCGAGCAC	GUGCUCUCUCUCUUCUGUCAA	Cleavage	pacid=19713916 locus=Si030195m.g annot-version=v2.1	1
sit_novel_miR56	Si013870m	1	21.073	1	21	827	847	UUGACAGAAGAGAGCGAGCAC	GUGCUCUCUCUCUUCUGUCAA	Cleavage	pacid=19691313 locus=Si013870m.g annot-version=v2.1	1
sit_novel_miR56	Si001804m	1.5	15.017	1	21	1434	1454	UUGACAGAAGAGAGCGAGCAC	GUGCUCUCUCUCUUCUGUCAG	Cleavage	pacid=19677692 locus=Si001804m.g annot-version=v2.1	1
sit_novel_miR56	Si006471m	1.5	21.722	1	21	1301	1321	UUGACAGAAGAGAGCGAGCAC	GUGCUCUCUCUCUUCUGUCAG	Cleavage	pacid=19705892 locus=Si006472m.g annot-version=v2.1	1
sit_novel_miR56	Si006472m	1.5	21.722	1	21	1200	1220	UUGACAGAAGAGAGCGAGCAC	GUGCUCUCUCUCUUCUGUCAG	Cleavage	pacid=19705891 locus=Si006472m.g annot-version=v2.1	1
sit_novel_miR56	Si017749m	1.5	24.999	1	21	748	768	UUGACAGAAGAGAGCGAGCAC	GUGCUCUCUCUCUUCUGUCAG	Cleavage	pacid=19689830 locus=Si017749m.g annot-version=v2.1	1
sit_novel_miR56	Si013747m	1.5	20.293	1	21	971	991	UUGACAGAAGAGAGCGAGCAC	GUGCUCUCUCUCUUCUGUCAG	Cleavage	pacid=19692046 locus=Si013747m.g annot-version=v2.1	1
sit_novel_miR56	Si030892m	2	16.974	1	21	567	587	UUGACAGAAGAGAGCGAGCAC	GUGCUCUCUCUCUUCUGUCAU	Cleavage	pacid=19710830 locus=Si030892m.g annot-version=v2.1	1
sit_novel_miR56	Si031154m	2	10.866	1	20	727	746	UUGACAGAAGAGAGCGAGCA	UGCUCUCUCUCUUCUGUCAU	Cleavage	pacid=19710244 locus=Si031154m.g annot-version=v2.1	1
sit_novel_miR56	Si026656m	3	14.61	1	21	894	914	UUGACAGAAGAGAGCGAGCAC	GUGCUCUCUCUCCUCUGUCAU	Translation	pacid=19707882 locus=Si026656m.g annot-version=v2.1	1
sit_novel_miR56	Si033834m	3	18.033	1	20	6714	6733	UUGACAGAAGAGAGCGAGCA	UGCUCGUGUUAUUCUGUCAA	Translation	pacid=19685900 locus=Si033834m.g annot-version=v2.1	1
sit_novel_miR57-1	Si016453m	2.5	24.875	1	22	1372	1393	UUUCCUAUGCCAUCUAAUCCGA	UCGGAUUGGAUGGCACAGGAGA	Cleavage	pacid=19686254 locus=Si016453m.g annot-version=v2.1	1
sit_novel_miR57-1	Si009284m	2.5	18.821	1	21	1333	1353	UUUCCUAUGCCAUCUAAUCCG	UGGAUUAGAUGGCAAAGGAAU	Cleavage	pacid=19694691 locus=Si009284m.g annot-version=v2.1	1
sit_novel_miR57-1	Si025980m	3	20.507	1	21	1262	1282	UUUCCUAUGCCAUCUAAUCCG	UGGAUUAGAUGGCAAAGGAGU	Cleavage	pacid=19706772 locus=Si025980m.g annot-version=v2.1	1
sit_novel_miR57-1	Si025918m	3	17.019	1	21	1370	1390	UUUCCUAUGCCAUCUAAUCCG	UGGAUUAGAUGGCAAAGGAGU	Cleavage	pacid=19707247 locus=Si025918m.g annot-version=v2.1	1
sit_novel_miR57-1	Si028102m	3	19.683	1	21	1354	1374	UUUCCUAUGCCAUCUAAUCCG	UGGAUUAGAUGGCAAAGGAGU	Cleavage	pacid=19706246 locus=Si028102m.g annot-version=v2.1	1
sit_novel_miR57-1	Si028142m	3	18.223	1	21	1408	1428	UUUCCUAUGCCAUCUAAUCCG	UGGAUUAGAUGGCAAAGGAGU	Cleavage	pacid=19708011 locus=Si028142m.g annot-version=v2.1	1
sit_novel_miR57-1	Si025930m	3	16.79	1	22	584	605	UUUCCUAUGCCAUCUAAUCCGA	UUGGAUUUGGUGGCCUGGGAAA	Cleavage	pacid=19706532 locus=Si025930m.g annot-version=v2.1	1
sit_novel_miR57-1	Si004812m	3	22.27	1	21	1509	1529	UUUCCUAUGCCAUCUAAUCCG	UGGACUGGGAGGCAUAGGAAA	Cleavage	pacid=19677023 locus=Si004812m.g annot-version=v2.1	1
sit_novel_miR57-1	Si033294m	3	21.171	1	20	607	626	UUUCCUAUGCCAUCUAAUCC	GGUAUGGGUGGCAUAGGAAA	Cleavage	pacid=19712750 locus=Si033294m.g annot-version=v2.1	1
sit_novel_miR57-1	Si016111m	3	22.379	1	20	2744	2763	UUUCCUAUGCCAUCUAAUCC	GGAUCCGAUGGCUUAGGAAA	Cleavage	pacid=19687537 locus=Si016111m.g annot-version=v2.1	1
sit_novel_miR57-2	Si016453m	2.5	24.875	1	22	1372	1393	UUUCCUAUGCCAUCUAAUCCGA	UCGGAUUGGAUGGCACAGGAGA	Cleavage	pacid=19686254 locus=Si016453m.g annot-version=v2.1	1
sit_novel_miR57-2	Si009284m	2.5	18.821	1	21	1333	1353	UUUCCUAUGCCAUCUAAUCCG	UGGAUUAGAUGGCAAAGGAAU	Cleavage	pacid=19694691 locus=Si009284m.g annot-version=v2.1	1
sit_novel_miR57-2	Si025980m	3	20.507	1	21	1262	1282	UUUCCUAUGCCAUCUAAUCCG	UGGAUUAGAUGGCAAAGGAGU	Cleavage	pacid=19706772 locus=Si025980m.g annot-version=v2.1	1
sit_novel_miR57-2	Si025918m	3	17.019	1	21	1370	1390	UUUCCUAUGCCAUCUAAUCCG	UGGAUUAGAUGGCAAAGGAGU	Cleavage	pacid=19707247 locus=Si025918m.g annot-version=v2.1	1
sit_novel_miR57-2	Si028102m	3	19.683	1	21	1354	1374	UUUCCUAUGCCAUCUAAUCCG	UGGAUUAGAUGGCAAAGGAGU	Cleavage	pacid=19706246 locus=Si028102m.g annot-version=v2.1	1
sit_novel_miR57-2	Si028142m	3	18.223	1	21	1408	1428	UUUCCUAUGCCAUCUAAUCCG	UGGAUUAGAUGGCAAAGGAGU	Cleavage	pacid=19708011 locus=Si028142m.g annot-version=v2.1	1
sit_novel_miR57-2	Si025930m	3	16.79	1	22	584	605	UUUCCUAUGCCAUCUAAUCCGA	UUGGAUUUGGUGGCCUGGGAAA	Cleavage	pacid=19706532 locus=Si025930m.g annot-version=v2.1	1
sit_novel_miR57-2	Si004812m	3	22.27	1	21	1509	1529	UUUCCUAUGCCAUCUAAUCCG	UGGACUGGGAGGCAUAGGAAA	Cleavage	pacid=19677023 locus=Si004812m.g annot-version=v2.1	1
sit_novel_miR57-2	Si033294m	3	21.171	1	20	607	626	UUUCCUAUGCCAUCUAAUCC	GGUAUGGGUGGCAUAGGAAA	Cleavage	pacid=19712750 locus=Si033294m.g annot-version=v2.1	1
sit_novel_miR57-2	Si016111m	3	22.379	1	20	2744	2763	UUUCCUAUGCCAUCUAAUCC	GGAUCCGAUGGCUUAGGAAA	Cleavage	pacid=19687537 locus=Si016111m.g annot-version=v2.1	1
sit_novel_miR58	Si016741m	1	15.262	1	24	2187	2210	UCCAAAUUGCAGGUCGUUUUGAUU	AAUCAAAACGACCUACAAUUUGGA	Translation	pacid=19686511 locus=Si016741m.g annot-version=v2.1	1
sit_novel_miR58	Si013019m	1	12.567	1	24	243	266	UCCAAAUUGCAGGUCGUUUUGAUU	AGUCAAAACGACCUACAAUUUGGA	Translation	pacid=19695021 locus=Si013019m.g annot-version=v2.1	1
sit_novel_miR58	Si003044m	2	24.666	1	24	1517	1540	UCCAAAUUGCAGGUCGUUUUGAUU	AAUCAAAACGAUCUAUAAUUUGGA	Translation	pacid=19677375 locus=Si002949m.g annot-version=v2.1	1
sit_novel_miR58	Si003176m	2	24.666	1	24	1607	1630	UCCAAAUUGCAGGUCGUUUUGAUU	AAUCAAAACGAUCUAUAAUUUGGA	Translation	pacid=19677377 locus=Si002949m.g annot-version=v2.1	1
sit_novel_miR58	Si003133m	2	24.666	1	24	1628	1651	UCCAAAUUGCAGGUCGUUUUGAUU	AAUCAAAACGAUCUAUAAUUUGGA	Translation	pacid=19677376 locus=Si002949m.g annot-version=v2.1	1
sit_novel_miR58	Si013459m	1.5	18.048	1	23	2029	2051	UCCAAAUUGCAGGUCGUUUUGAU	GUCAAAACGACCUGCAUUUUGGA	Cleavage	pacid=19692118 locus=Si013459m.g annot-version=v2.1	1
sit_novel_miR58	Si036901m	2	19.394	1	24	1352	1375	UCCAAAUUGCAGGUCGUUUUGAUU	AGUCAAAACGACCUAUAAUUUGGG	Translation	pacid=19684958 locus=Si036901m.g annot-version=v2.1	1
sit_novel_miR58	Si001916m	2	21.578	1	24	1923	1946	UCCAAAUUGCAGGUCGUUUUGAUU	AGUCAAAACGACUUAUAAUUUGGA	Translation	pacid=19675626 locus=Si001426m.g annot-version=v2.1	1
sit_novel_miR58	Si001912m	2	21.578	1	24	1923	1946	UCCAAAUUGCAGGUCGUUUUGAUU	AGUCAAAACGACUUAUAAUUUGGA	Translation	pacid=19675625 locus=Si001426m.g annot-version=v2.1	1
sit_novel_miR58	Si030864m	3	17.732	1	24	1030	1053	UCCAAAUUGCAGGUCGUUUUGAUU	AAUCAAAACGACCUAUAAUUUGAA	Translation	pacid=19710494 locus=Si030759m.g annot-version=v2.1	1
sit_novel_miR58	Si016867m	2	15.045	1	24	1878	1901	UCCAAAUUGCAGGUCGUUUUGAUU	AGUUAAAACGAUUUACAAUUUGGA	Translation	pacid=19688896 locus=Si016867m.g annot-version=v2.1	1
sit_novel_miR58	Si028640m	1.5	10.904	1	24	6801	6824	UCCAAAUUGCAGGUCGUUUUGAUU	AUUCAAAACGAUCUACAAUUUGGA	Translation	pacid=19709057 locus=Si028640m.g annot-version=v2.1	1
sit_novel_miR58	Si020724m	2.5	14.929	1	24	158	181	UCCAAAUUGCAGGUCGUUUUGAUU	AGUUGAAACGACUUGUUAUUUGGA	Cleavage	pacid=19693680 locus=Si020724m.g annot-version=v2.1	1
sit_novel_miR58	Si014752m	2.5	22.258	1	24	684	707	UCCAAAUUGCAGGUCGUUUUGAUU	AGUCAAAACGAGCUACAAUUUGGG	Translation	pacid=19691910 locus=Si014752m.g annot-version=v2.1	1
sit_novel_miR58	Si023872m	3	14.716	1	24	549	572	UCCAAAUUGCAGGUCGUUUUGAUU	AAUCAAAACGAUGUACGAUUUGGA	Translation	pacid=19701367 locus=Si023872m.g annot-version=v2.1	1
sit_novel_miR58	Si032804m	3	23.989	1	24	783	806	UCCAAAUUGCAGGUCGUUUUGAUU	AAUUGCAGCGGUCUGCAAUUUGGA	Cleavage	pacid=19712649 locus=Si032804m.g annot-version=v2.1	1
sit_novel_miR58	Si001198m	1	15.403	1	24	1800	1823	UCCAAAUUGCAGGUCGUUUUGAUU	AGAUAAAACGACCUACAAUUUGGA	Translation	pacid=19677754 locus=Si001198m.g annot-version=v2.1	1
sit_novel_miR58	Si007668m	1.5	14.432	1	24	639	662	UCCAAAUUGCAGGUCGUUUUGAUU	AGCUAAAACGACAUGUAAUUUGGA	Cleavage	pacid=19702847 locus=Si007668m.g annot-version=v2.1	1
sit_novel_miR58	Si002042m	1.5	16.603	1	21	1170	1190	UCCAAAUUGCAGGUCGUUUUG	CAAAACGACUUACAAUUUGGA	Translation	pacid=19674329 locus=Si001320m.g annot-version=v2.1	1
sit_novel_miR58	Si030801m	2.5	13.028	1	24	50	73	UCCAAAUUGCAGGUCGUUUUGAUU	AUUCAAAACGACCAGCAUUUUGGA	Translation	pacid=19709515 locus=Si030801m.g annot-version=v2.1	1
sit_novel_miR58	Si035580m	3	18.528	1	24	2025	2048	UCCAAAUUGCAGGUCGUUUUGAUU	AGUCAAAACGAAUAGUAAUUUGGA	Translation	pacid=19682013 locus=Si035580m.g annot-version=v2.1	1
sit_novel_miR58	Si001236m	1.5	15.121	1	24	1777	1801	UCCAAAUUGCAGGUCGUUUU-GAUU	AAUCUAAAAUGACCUACAAUUUGGA	Translation	pacid=19674863 locus=Si001236m.g annot-version=v2.1	1
sit_novel_miR58	Si034907m	2	24.867	1	23	1899	1921	UCCAAAUUGCAGGUCGUUUUGAU	ACCAAAACGACCUAUAAUUUGGG	Translation	pacid=19681654 locus=Si034907m.g annot-version=v2.1	1
sit_novel_miR58	Si037155m	2.5	23.001	1	24	1294	1317	UCCAAAUUGCAGGUCGUUUUGAUU	AACUAAAACUACCUGCAAUUUGAA	Cleavage	pacid=19683461 locus=Si037155m.g annot-version=v2.1	1
sit_novel_miR58	Si034059m	2	6.589	1	24	3452	3475	UCCAAAUUGCAGGUCGUUUUGAUU	AGCUAAAAUGACCUACAGUUUGGA	Translation	pacid=19682131 locus=Si034059m.g annot-version=v2.1	1
sit_novel_miR58	Si020296m	2.5	11.426	1	24	668	691	UCCAAAUUGCAGGUCGUUUUGAUU	AGCUAAAACGACCUACAAUUUGAA	Translation	pacid=19690476 locus=Si020296m.g annot-version=v2.1	1
sit_novel_miR58	Si026178m	2.5	11.505	1	24	1881	1904	UCCAAAUUGCAGGUCGUUUUGAUU	AGUAAAGCCCACCUGCAAUUUGGA	Cleavage	pacid=19708225 locus=Si026178m.g annot-version=v2.1	1
sit_novel_miR58	Si015886m	3	14.695	1	22	272	293	UCCAAAUUGCAGGUCGUUUUGA	UUGGAAUGACUUACAAUUUGGA	Translation	pacid=19691465 locus=Si015886m.g annot-version=v2.1	1
sit_novel_miR58	Si001356m	3	13.744	1	22	1703	1724	UCCAAAUUGCAGGUCGUUUUGA	UUGGAAUGACUUACAAUUUGGA	Translation	pacid=19673740 locus=Si001356m.g annot-version=v2.1	1
sit_novel_miR58	Si006454m	2.5	21.298	1	21	1933	1953	UCCAAAUUGCAGGUCGUUUUG	UAAAAUGACUUACAAUUUGGG	Translation	pacid=19705702 locus=Si006454m.g annot-version=v2.1	1
sit_novel_miR58	Si025981m	3	24.909	1	24	104	127	UCCAAAUUGCAGGUCGUUUUGAUU	AGCUAGAACGAUCUAUAAUUUGGG	Translation	pacid=19706631 locus=Si025981m.g annot-version=v2.1	1
sit_novel_miR58	Si006697m	2.5	18.052	1	20	1382	1401	UCCAAAUUGCAGGUCGUUUU	AAAACGACAUACGAUUUGGA	Translation	pacid=19704666 locus=Si006524m.g annot-version=v2.1	1
sit_novel_miR58	Si006524m	2.5	18.052	1	20	1708	1727	UCCAAAUUGCAGGUCGUUUU	AAAACGACAUACGAUUUGGA	Translation	pacid=19704665 locus=Si006524m.g annot-version=v2.1	1
sit_novel_miR58	Si007083m	2.5	18.052	1	20	1764	1783	UCCAAAUUGCAGGUCGUUUU	AAAACGACAUACGAUUUGGA	Translation	pacid=19704667 locus=Si006524m.g annot-version=v2.1	1
sit_novel_miR58	Si000115m	3	11.17	1	20	1603	1622	UCCAAAUUGCAGGUCGUUUU	AAAAUUAUCUGUGAUUUGGA	Cleavage	pacid=19673943 locus=Si000115m.g annot-version=v2.1	1
sit_novel_miR58	Si004027m	3	23.644	1	20	2011	2030	UCCAAAUUGCAGGUCGUUUU	GGAACGACGGGCAAUUUGGA	Translation	pacid=19674665 locus=Si004027m.g annot-version=v2.1	1
sit_novel_miR58	Si006032m	3	22.221	1	20	2005	2024	UCCAAAUUGCAGGUCGUUUU	AGAAGAACCUGCAGUUUGGA	Cleavage	pacid=19704171 locus=Si006032m.g annot-version=v2.1	1
sit_novel_miR59	Si021864m	0	10.48	1	23	1633	1655	AACGAUCUACAAUUUGAAACGGA	UCCGUUUCAAAUUGUAGAUCGUU	Cleavage	pacid=19700105 locus=Si021864m.g annot-version=v2.1	1
sit_novel_miR59	Si016293m	0	9.571	1	23	2820	2842	AACGAUCUACAAUUUGAAACGGA	UCCGUUUCAAAUUGUAGAUCGUU	Cleavage	pacid=19689769 locus=Si016293m.g annot-version=v2.1	1
sit_novel_miR59	Si040652m	0.5	17.183	1	23	39	61	AACGAUCUACAAUUUGAAACGGA	UCCGUUUCAAAUUGUAGGUCGUU	Cleavage	pacid=19684409 locus=Si040652m.g annot-version=v2.1	1
sit_novel_miR59	Si013019m	0.5	14.633	1	23	100	122	AACGAUCUACAAUUUGAAACGGA	UCCGUUUCAAAUUGUAGGUCGUU	Cleavage	pacid=19695021 locus=Si013019m.g annot-version=v2.1	1
sit_novel_miR59	Si014752m	0.5	12.086	1	23	571	593	AACGAUCUACAAUUUGAAACGGA	UCCGUUUCAAAUUGUAGGUCGUU	Cleavage	pacid=19691910 locus=Si014752m.g annot-version=v2.1	1
sit_novel_miR59	Si021876m	0.5	11.858	1	23	1715	1737	AACGAUCUACAAUUUGAAACGGA	UCCGUUUCAAAUUGUAGGUCGUU	Cleavage	pacid=19702560 locus=Si021876m.g annot-version=v2.1	1
sit_novel_miR59	Si016809m	0.5	8.682	1	22	1830	1851	AACGAUCUACAAUUUGAAACGG	CCGUUUCAAAUUGUGGAUCGUU	Cleavage	pacid=19690507 locus=Si016809m.g annot-version=v2.1	1
sit_novel_miR59	Si022800m	1.5	6.099	1	23	1457	1479	AACGAUCUACAAUUUGAAACGGA	UCCAUUUCAAAUUGUAGAUUGUU	Cleavage	pacid=19698460 locus=Si022792m.g annot-version=v2.1	1
sit_novel_miR59	Si022792m	1.5	6.099	1	23	1460	1482	AACGAUCUACAAUUUGAAACGGA	UCCAUUUCAAAUUGUAGAUUGUU	Cleavage	pacid=19698459 locus=Si022792m.g annot-version=v2.1	1
sit_novel_miR59	Si013459m	1.5	14.907	1	23	1920	1942	AACGAUCUACAAUUUGAAACGGA	UCCAUUUCAAAUUGUAGGUCGUU	Cleavage	pacid=19692118 locus=Si013459m.g annot-version=v2.1	1
sit_novel_miR59	Si016741m	1.5	18.632	1	23	2080	2102	AACGAUCUACAAUUUGAAACGGA	UCCGUUCCAAAUUGUAGAUUGUU	Cleavage	pacid=19686511 locus=Si016741m.g annot-version=v2.1	1
sit_novel_miR59	Si026014m	1.5	23.632	1	23	2461	2483	AACGAUCUACAAUUUGAAACGGA	UCCGUUCCAAAUUGUAGGUCGUU	Cleavage	pacid=19708228 locus=Si026014m.g annot-version=v2.1	1
sit_novel_miR59	Si001236m	1	14.705	1	22	1669	1690	AACGAUCUACAAUUUGAAACGG	CCGUUCCAAAUUGUAGAUCGUU	Cleavage	pacid=19674863 locus=Si001236m.g annot-version=v2.1	1
sit_novel_miR59	Si017884m	1.5	14.535	1	23	1129	1151	AACGAUCUACAAUUUGAAACGGA	UCUGUUCCAAAUUGUAGGUCGUU	Cleavage	pacid=19686428 locus=Si017884m.g annot-version=v2.1	1
sit_novel_miR59	Si002042m	2	12.281	1	23	1058	1080	AACGAUCUACAAUUUGAAACGGA	UCUGUUUCAAAUUGUAGGUCAUU	Cleavage	pacid=19674329 locus=Si001320m.g annot-version=v2.1	1
sit_novel_miR59	Si037155m	1.5	14.681	1	23	1204	1226	AACGAUCUACAAUUUGAAACGGA	UCUGUUCCAAAUUGUAGGUCGUU	Cleavage	pacid=19683461 locus=Si037155m.g annot-version=v2.1	1
sit_novel_miR59	Si009661m	2	14.318	1	23	2200	2222	AACGAUCUACAAUUUGAAACGGA	UCCGUUCUAAAUUGUAGGUCGUU	Cleavage	pacid=19695142 locus=Si009661m.g annot-version=v2.1	1
sit_novel_miR59	Si009784m	2	14.318	1	23	2337	2359	AACGAUCUACAAUUUGAAACGGA	UCCGUUCUAAAUUGUAGGUCGUU	Cleavage	pacid=19695143 locus=Si009661m.g annot-version=v2.1	1
sit_novel_miR59	Si028640m	1.5	16.913	1	24	6691	6714	AACGAUCUACAAUUUGAAACGGAU	AUACGUUCCAAAUUGUAGGUCGUU	Cleavage	pacid=19709057 locus=Si028640m.g annot-version=v2.1	1
sit_novel_miR59	Si025722m	2.5	16.097	1	23	416	438	AACGAUCUACAAUUUGAAACGGA	UCCAUUUCAAGUUGUAGGUUGUU	Cleavage	pacid=19701524 locus=Si025722m.g annot-version=v2.1	1
sit_novel_miR59	Si037016m	2	17.281	1	23	1311	1333	AACGAUCUACAAUUUGAAACGGA	UCCGUUCCAAAAUGUAGAUCGUU	Cleavage	pacid=19684522 locus=Si037016m.g annot-version=v2.1	1
sit_novel_miR59	Si025402m	3	21.989	1	23	78	100	AACGAUCUACAAUUUGAAACGGA	UCCGUUUCAAAUUGCACGUCGUU	Translation	pacid=19701607 locus=Si025402m.g annot-version=v2.1	1
sit_novel_miR59	Si026785m	2.5	19.792	1	23	965	987	AACGAUCUACAAUUUGAAACGGA	UCUGUUCUAAAUUGUAGGUUGUU	Cleavage	pacid=19708396 locus=Si026785m.g annot-version=v2.1	1
sit_novel_miR59	Si002047m	2.5	18.199	1	23	1246	1268	AACGAUCUACAAUUUGAAACGGA	UCCGUUCCAAUUUGUAGGUCGUU	Cleavage	pacid=19675398 locus=Si002047m.g annot-version=v2.1	1
sit_novel_miR59	Si013248m	2.5	8.242	1	23	2840	2862	AACGAUCUACAAUUUGAAACGGA	UCCGUUCCAAAUUAUAGGUCGUU	Translation	pacid=19691491 locus=Si013248m.g annot-version=v2.1	1
sit_novel_miR59	Si009327m	2.5	13.325	1	23	2802	2824	AACGAUCUACAAUUUGAAACGGA	UCCGUUCCAAAUUAUAGGUCGUU	Translation	pacid=19696103 locus=Si009327m.g annot-version=v2.1	1
sit_novel_miR59	Si006697m	3	12.266	1	23	1309	1331	AACGAUCUACAAUUUGAAACGGA	UCCGUCCUAAAUUGUAGAUUGUU	Cleavage	pacid=19704666 locus=Si006524m.g annot-version=v2.1	1
sit_novel_miR59	Si006524m	3	12.266	1	23	1635	1657	AACGAUCUACAAUUUGAAACGGA	UCCGUCCUAAAUUGUAGAUUGUU	Cleavage	pacid=19704665 locus=Si006524m.g annot-version=v2.1	1
sit_novel_miR59	Si007083m	3	12.266	1	23	1691	1713	AACGAUCUACAAUUUGAAACGGA	UCCGUCCUAAAUUGUAGAUUGUU	Cleavage	pacid=19704667 locus=Si006524m.g annot-version=v2.1	1
sit_novel_miR59	Si035276m	2.5	6.62	1	23	1857	1879	AACGAUCUACAAUUUGAAACGGA	UUCGUUCCAAAUUAUAGAUUGUU	Translation	pacid=19682752 locus=Si035276m.g annot-version=v2.1	1
sit_novel_miR59	Si003063m	3	15.226	1	23	1208	1230	AACGAUCUACAAUUUGAAACGGA	UCUGUCCUAAAUUGUAGGUCGUU	Cleavage	pacid=19678403 locus=Si003060m.g annot-version=v2.1	1
sit_novel_miR59	Si022002m	2.5	13.246	1	23	1547	1569	AACGAUCUACAAUUUGAAACGGA	UCGGUUCCAAAUUGUAGAUCAUU	Cleavage	pacid=19698706 locus=Si021885m.g annot-version=v2.1	1
sit_novel_miR59	Si003060m	3	15.226	1	23	1399	1421	AACGAUCUACAAUUUGAAACGGA	UCUGUCCUAAAUUGUAGGUCGUU	Cleavage	pacid=19678402 locus=Si003060m.g annot-version=v2.1	1
sit_novel_miR59	Si023376m	3	21.358	1	20	610	629	AACGAUCUACAAUUUGAAAC	GUUUCGAGUUGAGGAUUGUU	Translation	pacid=19700305 locus=Si023376m.g annot-version=v2.1	1
sit_novel_miR6	Si005863m	0	7.997	1	21	2758	2778	AAUAGUAAUUUGGGACGGAGG	CCUCCGUCCCAAAUUACUAUU	Cleavage	pacid=19705256 locus=Si005863m.g annot-version=v2.1	1
sit_novel_miR6	Si013381m	0	15.557	1	21	2280	2300	AAUAGUAAUUUGGGACGGAGG	CCUCCGUCCCAAAUUACUAUU	Cleavage	pacid=19692349 locus=Si013381m.g annot-version=v2.1	1
sit_novel_miR6	Si022301m	0	20.604	1	21	1385	1405	AAUAGUAAUUUGGGACGGAGG	CCUCCGUCCCAAAUUACUAUU	Cleavage	pacid=19700394 locus=Si022283m.g annot-version=v2.1	1
sit_novel_miR6	Si022283m	0	20.604	1	21	1246	1266	AAUAGUAAUUUGGGACGGAGG	CCUCCGUCCCAAAUUACUAUU	Cleavage	pacid=19700393 locus=Si022283m.g annot-version=v2.1	1
sit_novel_miR6	Si008910m	0	16.089	1	21	40	60	AAUAGUAAUUUGGGACGGAGG	CCUCCGUCCCAAAUUACUAUU	Cleavage	pacid=19705493 locus=Si008910m.g annot-version=v2.1	1
sit_novel_miR6	Si001426m	0.5	14.584	1	21	227	247	AAUAGUAAUUUGGGACGGAGG	CCUUCGUCCCAAAUUACUAUU	Cleavage	pacid=19675621 locus=Si001426m.g annot-version=v2.1	1
sit_novel_miR6	Si036461m	0.5	12.2	1	21	1646	1666	AAUAGUAAUUUGGGACGGAGG	CCUCUGUCCCAAAUUACUAUU	Cleavage	pacid=19680348 locus=Si036461m.g annot-version=v2.1	1
sit_novel_miR6	Si030521m	0.5	12.19	1	21	1527	1547	AAUAGUAAUUUGGGACGGAGG	CCUCCGUUCCAAAUUACUAUU	Cleavage	pacid=19713589 locus=Si030521m.g annot-version=v2.1	1
sit_novel_miR6	Si020448m	0.5	5.96	1	21	357	377	AAUAGUAAUUUGGGACGGAGG	CUUCCGUCCCAAAUUACUAUU	Cleavage	pacid=19689107 locus=Si020448m.g annot-version=v2.1	1
sit_novel_miR6	Si040631m	1	15.186	1	21	47	67	AAUAGUAAUUUGGGACGGAGG	CCUCCGUCCCAAAUUACUAUC	Cleavage	pacid=19683475 locus=Si040631m.g annot-version=v2.1	1
sit_novel_miR6	Si030544m	1	8.156	1	21	1011	1031	AAUAGUAAUUUGGGACGGAGG	CCUCCGUUCUAAAUUACUAUU	Cleavage	pacid=19709751 locus=Si030544m.g annot-version=v2.1	1
sit_novel_miR6	Si013226m	1.5	10.836	1	21	2899	2919	AAUAGUAAUUUGGGACGGAGG	CCUUUGUCUCAAAUUACUAUU	Cleavage	pacid=19691345 locus=Si013226m.g annot-version=v2.1	1
sit_novel_miR6	Si030917m	1.5	3.849	1	21	1050	1070	AAUAGUAAUUUGGGACGGAGG	CCUUCGUUCCAAAUUAUUAUU	Cleavage	pacid=19709457 locus=Si030917m.g annot-version=v2.1	1
sit_novel_miR6	Si005412m	1	17.972	1	21	158	178	AAUAGUAAUUUGGGACGGAGG	CCUCCAUCCCAAAUUACUAUU	Cleavage	pacid=19678074 locus=Si005412m.g annot-version=v2.1	1
sit_novel_miR6	Si001064m	2	14.95	1	21	1959	1979	AAUAGUAAUUUGGGACGGAGG	CCUCUGUCCCAAAUUACAAUU	Cleavage	pacid=19678005 locus=Si001064m.g annot-version=v2.1	1
sit_novel_miR6	Si001501m	1.5	9.187	1	21	1394	1414	AAUAGUAAUUUGGGACGGAGG	CCUCCGUACUAAAUUACUAUU	Cleavage	pacid=19677420 locus=Si001501m.g annot-version=v2.1	1
sit_novel_miR6	Si033456m	1.5	11.724	1	21	365	385	AAUAGUAAUUUGGGACGGAGG	CCUACGUCCCAAAUUAUUAUU	Cleavage	pacid=19711027 locus=Si033678m.g annot-version=v2.1	1
sit_novel_miR6	Si009270m	2	7.862	1	21	3311	3331	AAUAGUAAUUUGGGACGGAGG	CCUCCAUCCUAAAUUAUUAUU	Cleavage	pacid=19695202 locus=Si009270m.g annot-version=v2.1	1
sit_novel_miR6	Si001796m	2.5	15.137	1	21	1590	1610	AAUAGUAAUUUGGGACGGAGG	CCUUCGUUCCAAAUUACAAUU	Cleavage	pacid=19674035 locus=Si001796m.g annot-version=v2.1	1
sit_novel_miR6	Si030864m	2.5	12.603	1	21	920	940	AAUAGUAAUUUGGGACGGAGG	CCUCCGUCCCAAAUUAUAGUU	Cleavage	pacid=19710494 locus=Si030759m.g annot-version=v2.1	1
sit_novel_miR6	Si025461m	2	24.463	1	21	748	768	AAUAGUAAUUUGGGACGGAGG	CCACCGUCCUAAAUUAUUAUU	Cleavage	pacid=19700574 locus=Si025461m.g annot-version=v2.1	1
sit_novel_miR6	Si003026m	2	14.78	1	21	702	722	AAUAGUAAUUUGGGACGGAGG	CCUCCGUUUCAAAAUACUAUU	Cleavage	pacid=19676310 locus=Si003026m.g annot-version=v2.1	1
sit_novel_miR6	Si038755m	2.5	17.648	1	21	350	370	AAUAGUAAUUUGGGACGGAGG	CCUUCGUCCUAAAUUACCAUU	Cleavage	pacid=19685777 locus=Si038755m.g annot-version=v2.1	1
sit_novel_miR6	Si023889m	1.5	18.421	1	20	764	783	AAUAGUAAUUUGGGACGGAG	CUCCGUCCUAAAAUACUAUU	Cleavage	pacid=19702097 locus=Si023889m.g annot-version=v2.1	1
sit_novel_miR6	Si006536m	3	11.559	1	21	3008	3028	AAUAGUAAUUUGGGACGGAGG	CCUCCGUUCCAAAUUGUCAUU	Cleavage	pacid=19704312 locus=Si006223m.g annot-version=v2.1	1
sit_novel_miR6	Si006553m	3	11.559	1	21	2875	2895	AAUAGUAAUUUGGGACGGAGG	CCUCCGUUCCAAAUUGUCAUU	Cleavage	pacid=19704313 locus=Si006223m.g annot-version=v2.1	1
sit_novel_miR6	Si006414m	3	11.559	1	21	2660	2680	AAUAGUAAUUUGGGACGGAGG	CCUCCGUUCCAAAUUGUCAUU	Cleavage	pacid=19704310 locus=Si006223m.g annot-version=v2.1	1
sit_novel_miR6	Si006223m	3	11.559	1	21	2660	2680	AAUAGUAAUUUGGGACGGAGG	CCUCCGUUCCAAAUUGUCAUU	Cleavage	pacid=19704308 locus=Si006223m.g annot-version=v2.1	1
sit_novel_miR6	Si006499m	3	11.559	1	21	2655	2675	AAUAGUAAUUUGGGACGGAGG	CCUCCGUUCCAAAUUGUCAUU	Cleavage	pacid=19704311 locus=Si006223m.g annot-version=v2.1	1
sit_novel_miR6	Si006221m	3	11.559	1	21	2458	2478	AAUAGUAAUUUGGGACGGAGG	CCUCCGUUCCAAAUUGUCAUU	Cleavage	pacid=19704309 locus=Si006223m.g annot-version=v2.1	1
sit_novel_miR6	Si016728m	2.5	12.015	1	21	2078	2098	AAUAGUAAUUUGGGACGGAGG	CCUCCAUCCCAAAUUACAAUU	Cleavage	pacid=19690055 locus=Si016728m.g annot-version=v2.1	1
sit_novel_miR6	Si035580m	2	8.579	1	21	1916	1936	AAUAGUAAUUUGGGACGGAGG	CCUCCACCCCAAAUUACUAUU	Cleavage	pacid=19682013 locus=Si035580m.g annot-version=v2.1	1
sit_novel_miR6	Si030292m	2.5	16.329	1	21	1262	1282	AAUAGUAAUUUGGGACGGAGG	CCUCCAUCCCAAAUUACAAUU	Cleavage	pacid=19712231 locus=Si030292m.g annot-version=v2.1	1
sit_novel_miR6	Si010544m	2.5	16.29	1	21	1376	1396	AAUAGUAAUUUGGGACGGAGG	CCUCCAUCCCAAAUUACUUUU	Cleavage	pacid=19694275 locus=Si010544m.g annot-version=v2.1	1
sit_novel_miR6	Si034306m	3	16.545	1	21	2998	3018	AAUAGUAAUUUGGGACGGAGG	CCUUCAUCCCAAAUUAUUAUG	Cleavage	pacid=19684056 locus=Si034306m.g annot-version=v2.1	1
sit_novel_miR6	Si005932m	2.5	14.113	1	21	1143	1163	AAUAGUAAUUUGGGACGGAGG	UCUUCAUCCCAAGUUACUGUU	Cleavage	pacid=19705085 locus=Si005932m.g annot-version=v2.1	1
sit_novel_miR6	Si018670m	2.5	10.709	1	21	890	910	AAUAGUAAUUUGGGACGGAGG	CCCCCCUUCCAAAUUACUAUU	Cleavage	pacid=19689168 locus=Si018670m.g annot-version=v2.1	1
sit_novel_miR6	Si015825m	2	14.368	1	21	220	239	AAUAGUAAUUUGGGACGGAGG	CCUCCGUCC-AAAUUACUAUU	Cleavage	pacid=19692143 locus=Si015825m.g annot-version=v2.1	1
sit_novel_miR6	Si005690m	3	13.176	1	21	1127	1147	AAUAGUAAUUUGGGACGGAGG	CCUGCAUCUCAAAUUACUGUU	Cleavage	pacid=19703872 locus=Si005690m.g annot-version=v2.1	1
sit_novel_miR6	Si023925m	2.5	15.998	1	21	59	79	AAUAGUAAUUUGGGACGGAGG	UCUGCGUCCAAAAUUAUUAUU	Cleavage	pacid=19697825 locus=Si023925m.g annot-version=v2.1	1
sit_novel_miR6	Si014798m	3	10.62	1	21	481	501	AAUAGUAAUUUGGGACGGAGG	CUCCCAUCUCAAAUUACUAUU	Cleavage	pacid=19692913 locus=Si014798m.g annot-version=v2.1	1
sit_novel_miR6	Si010549m	3	12.257	1	21	1411	1431	AAUAGUAAUUUGGGACGGAGG	UCGCUGUUCCAAAAUACUAUU	Cleavage	pacid=19695024 locus=Si010549m.g annot-version=v2.1	1
sit_novel_miR6	Si010611m	3	15.019	1	20	1713	1732	AAUAGUAAUUUGGGACGGAG	CCCCAUCCUAAAUUAUUAUU	Cleavage	pacid=19696304 locus=Si010611m.g annot-version=v2.1	1
sit_novel_miR60-1	Si003026m	1.5	21.431	1	21	812	832	AAAUUACUAUUCGUUUUGGAU	AACCAAAAUGAAUAGUAAUUU	Cleavage	pacid=19676310 locus=Si003026m.g annot-version=v2.1	1
sit_novel_miR60-1	Si025461m	1.5	21.928	1	21	858	878	AAAUUACUAUUCGUUUUGGAU	AGUCAAAACGAAUAGUAAUUU	Cleavage	pacid=19700574 locus=Si025461m.g annot-version=v2.1	1
sit_novel_miR60-1	Si022283m	1.5	23.731	1	21	1355	1375	AAAUUACUAUUCGUUUUGGAU	AGUCAAAACGAAUAGUAAUUU	Cleavage	pacid=19700393 locus=Si022283m.g annot-version=v2.1	1
sit_novel_miR60-1	Si001796m	2	21.569	1	21	1689	1709	AAAUUACUAUUCGUUUUGGAU	AUUCAAAACGAAUAUUAAUUU	Cleavage	pacid=19674035 locus=Si001796m.g annot-version=v2.1	1
sit_novel_miR60-1	Si022301m	1.5	23.731	1	21	1494	1514	AAAUUACUAUUCGUUUUGGAU	AGUCAAAACGAAUAGUAAUUU	Cleavage	pacid=19700394 locus=Si022283m.g annot-version=v2.1	1
sit_novel_miR60-1	Si035580m	1.5	18.813	1	21	2025	2045	AAAUUACUAUUCGUUUUGGAU	AGUCAAAACGAAUAGUAAUUU	Cleavage	pacid=19682013 locus=Si035580m.g annot-version=v2.1	1
sit_novel_miR60-1	Si031583m	2	9.248	1	20	487	506	AAAUUACUAUUCGUUUUGGA	AACAAAACGAAUAGUAAUUU	Cleavage	pacid=19710712 locus=Si031583m.g annot-version=v2.1	1
sit_novel_miR60-1	Si027203m	2	11.782	1	21	451	471	AAAUUACUAUUCGUUUUGGAU	AUCUAGAACAAAUAGUAAUUU	Cleavage	pacid=19707938 locus=Si027203m.g annot-version=v2.1	1
sit_novel_miR60-1	Si014798m	2.5	23.072	1	21	593	613	AAAUUACUAUUCGUUUUGGAU	AGUUAAAAUGAAUAGUAAUUU	Cleavage	pacid=19692913 locus=Si014798m.g annot-version=v2.1	1
sit_novel_miR60-1	Si031198m	3	18.445	1	21	819	839	AAAUUACUAUUCGUUUUGGAU	AAUUAAAAUGAAUAGUGAUUU	Cleavage	pacid=19712567 locus=Si031198m.g annot-version=v2.1	1
sit_novel_miR60-1	Si030917m	2.5	21.862	1	21	1161	1181	AAAUUACUAUUCGUUUUGGAU	AGCCAAAAUAAAUAGUAAUUU	Cleavage	pacid=19709457 locus=Si030917m.g annot-version=v2.1	1
sit_novel_miR60-1	Si001064m	3	21.819	1	21	2070	2090	AAAUUACUAUUCGUUUUGGAU	AAUCAAAAUAAAUAGUAAUUU	Cleavage	pacid=19678005 locus=Si001064m.g annot-version=v2.1	1
sit_novel_miR60-1	Si029079m	3	13.047	1	21	1019	1039	AAAUUACUAUUCGUUUUGGAU	AGCCAAAACUGAUAGUAGUUU	Cleavage	pacid=19709761 locus=Si029079m.g annot-version=v2.1	1
sit_novel_miR60-1	Si005863m	3	22.212	1	21	2856	2876	AAAUUACUAUUCGUUUUGGAU	AGUUAAAACGAAUUGUAAUUU	Cleavage	pacid=19705256 locus=Si005863m.g annot-version=v2.1	1
sit_novel_miR60-1	Si013779m	3	13.896	1	20	1590	1609	AAAUUACUAUUCGUUUUGGA	UCCACAACGAAUGGUAGUUC	Cleavage	pacid=19691899 locus=Si013779m.g annot-version=v2.1	1
sit_novel_miR60-1	Si017589m	3	15.8	1	20	691	710	AAAUUACUAUUCGUUUUGGA	UCCAGAGCGAUUGGUGAUUU	Translation	pacid=19688830 locus=Si017589m.g annot-version=v2.1	1
sit_novel_miR60-1	Si006018m	3	15.188	1	20	2908	2927	AAAUUACUAUUCGUUUUGGA	UCCAAGACCAAUAGUCAUUU	Cleavage	pacid=19705350 locus=Si005800m.g annot-version=v2.1	1
sit_novel_miR60-1	Si016244m	3	14.905	1	21	864	884	AAAUUACUAUUCGUUUUGGAU	GUCAAAGAUGAAGAGUAAUUU	Translation	pacid=19686885 locus=Si016244m.g annot-version=v2.1	1
sit_novel_miR60-1	Si029239m	3	17.068	1	20	2010	2029	AAAUUACUAUUCGUUUUGGA	UCCAAGACAAGAAGUAAUUU	Translation	pacid=19710787 locus=Si029239m.g annot-version=v2.1	1
sit_novel_miR60-1	Si021721m	3	20.67	1	21	597	617	AAAUUACUAUUCGUUUUGGAU	GUGCAAAACGAUGAGUAAUUU	Translation	pacid=19698891 locus=Si021721m.g annot-version=v2.1	1
sit_novel_miR60-2	Si003026m	1.5	21.431	1	21	812	832	AAAUUACUAUUCGUUUUGGAU	AACCAAAAUGAAUAGUAAUUU	Cleavage	pacid=19676310 locus=Si003026m.g annot-version=v2.1	1
sit_novel_miR60-2	Si025461m	1.5	21.928	1	21	858	878	AAAUUACUAUUCGUUUUGGAU	AGUCAAAACGAAUAGUAAUUU	Cleavage	pacid=19700574 locus=Si025461m.g annot-version=v2.1	1
sit_novel_miR60-2	Si022283m	1.5	23.731	1	21	1355	1375	AAAUUACUAUUCGUUUUGGAU	AGUCAAAACGAAUAGUAAUUU	Cleavage	pacid=19700393 locus=Si022283m.g annot-version=v2.1	1
sit_novel_miR60-2	Si001796m	2	21.569	1	21	1689	1709	AAAUUACUAUUCGUUUUGGAU	AUUCAAAACGAAUAUUAAUUU	Cleavage	pacid=19674035 locus=Si001796m.g annot-version=v2.1	1
sit_novel_miR60-2	Si022301m	1.5	23.731	1	21	1494	1514	AAAUUACUAUUCGUUUUGGAU	AGUCAAAACGAAUAGUAAUUU	Cleavage	pacid=19700394 locus=Si022283m.g annot-version=v2.1	1
sit_novel_miR60-2	Si035580m	1.5	18.813	1	21	2025	2045	AAAUUACUAUUCGUUUUGGAU	AGUCAAAACGAAUAGUAAUUU	Cleavage	pacid=19682013 locus=Si035580m.g annot-version=v2.1	1
sit_novel_miR60-2	Si031583m	2	9.248	1	20	487	506	AAAUUACUAUUCGUUUUGGA	AACAAAACGAAUAGUAAUUU	Cleavage	pacid=19710712 locus=Si031583m.g annot-version=v2.1	1
sit_novel_miR60-2	Si027203m	2	11.782	1	21	451	471	AAAUUACUAUUCGUUUUGGAU	AUCUAGAACAAAUAGUAAUUU	Cleavage	pacid=19707938 locus=Si027203m.g annot-version=v2.1	1
sit_novel_miR60-2	Si014798m	2.5	23.072	1	21	593	613	AAAUUACUAUUCGUUUUGGAU	AGUUAAAAUGAAUAGUAAUUU	Cleavage	pacid=19692913 locus=Si014798m.g annot-version=v2.1	1
sit_novel_miR60-2	Si031198m	3	18.445	1	21	819	839	AAAUUACUAUUCGUUUUGGAU	AAUUAAAAUGAAUAGUGAUUU	Cleavage	pacid=19712567 locus=Si031198m.g annot-version=v2.1	1
sit_novel_miR60-2	Si030917m	2.5	21.862	1	21	1161	1181	AAAUUACUAUUCGUUUUGGAU	AGCCAAAAUAAAUAGUAAUUU	Cleavage	pacid=19709457 locus=Si030917m.g annot-version=v2.1	1
sit_novel_miR60-2	Si001064m	3	21.819	1	21	2070	2090	AAAUUACUAUUCGUUUUGGAU	AAUCAAAAUAAAUAGUAAUUU	Cleavage	pacid=19678005 locus=Si001064m.g annot-version=v2.1	1
sit_novel_miR60-2	Si029079m	3	13.047	1	21	1019	1039	AAAUUACUAUUCGUUUUGGAU	AGCCAAAACUGAUAGUAGUUU	Cleavage	pacid=19709761 locus=Si029079m.g annot-version=v2.1	1
sit_novel_miR60-2	Si005863m	3	22.212	1	21	2856	2876	AAAUUACUAUUCGUUUUGGAU	AGUUAAAACGAAUUGUAAUUU	Cleavage	pacid=19705256 locus=Si005863m.g annot-version=v2.1	1
sit_novel_miR60-2	Si013779m	3	13.896	1	20	1590	1609	AAAUUACUAUUCGUUUUGGA	UCCACAACGAAUGGUAGUUC	Cleavage	pacid=19691899 locus=Si013779m.g annot-version=v2.1	1
sit_novel_miR60-2	Si017589m	3	15.8	1	20	691	710	AAAUUACUAUUCGUUUUGGA	UCCAGAGCGAUUGGUGAUUU	Translation	pacid=19688830 locus=Si017589m.g annot-version=v2.1	1
sit_novel_miR60-2	Si006018m	3	15.188	1	20	2908	2927	AAAUUACUAUUCGUUUUGGA	UCCAAGACCAAUAGUCAUUU	Cleavage	pacid=19705350 locus=Si005800m.g annot-version=v2.1	1
sit_novel_miR60-2	Si016244m	3	14.905	1	21	864	884	AAAUUACUAUUCGUUUUGGAU	GUCAAAGAUGAAGAGUAAUUU	Translation	pacid=19686885 locus=Si016244m.g annot-version=v2.1	1
sit_novel_miR60-2	Si029239m	3	17.068	1	20	2010	2029	AAAUUACUAUUCGUUUUGGA	UCCAAGACAAGAAGUAAUUU	Translation	pacid=19710787 locus=Si029239m.g annot-version=v2.1	1
sit_novel_miR60-2	Si021721m	3	20.67	1	21	597	617	AAAUUACUAUUCGUUUUGGAU	GUGCAAAACGAUGAGUAAUUU	Translation	pacid=19698891 locus=Si021721m.g annot-version=v2.1	1
sit_novel_miR60-3	Si003026m	1.5	21.431	1	21	812	832	AAAUUACUAUUCGUUUUGGAU	AACCAAAAUGAAUAGUAAUUU	Cleavage	pacid=19676310 locus=Si003026m.g annot-version=v2.1	1
sit_novel_miR60-3	Si025461m	1.5	21.928	1	21	858	878	AAAUUACUAUUCGUUUUGGAU	AGUCAAAACGAAUAGUAAUUU	Cleavage	pacid=19700574 locus=Si025461m.g annot-version=v2.1	1
sit_novel_miR60-3	Si022283m	1.5	23.731	1	21	1355	1375	AAAUUACUAUUCGUUUUGGAU	AGUCAAAACGAAUAGUAAUUU	Cleavage	pacid=19700393 locus=Si022283m.g annot-version=v2.1	1
sit_novel_miR60-3	Si001796m	2	21.569	1	21	1689	1709	AAAUUACUAUUCGUUUUGGAU	AUUCAAAACGAAUAUUAAUUU	Cleavage	pacid=19674035 locus=Si001796m.g annot-version=v2.1	1
sit_novel_miR60-3	Si022301m	1.5	23.731	1	21	1494	1514	AAAUUACUAUUCGUUUUGGAU	AGUCAAAACGAAUAGUAAUUU	Cleavage	pacid=19700394 locus=Si022283m.g annot-version=v2.1	1
sit_novel_miR60-3	Si035580m	1.5	18.813	1	21	2025	2045	AAAUUACUAUUCGUUUUGGAU	AGUCAAAACGAAUAGUAAUUU	Cleavage	pacid=19682013 locus=Si035580m.g annot-version=v2.1	1
sit_novel_miR60-3	Si031583m	2	9.248	1	20	487	506	AAAUUACUAUUCGUUUUGGA	AACAAAACGAAUAGUAAUUU	Cleavage	pacid=19710712 locus=Si031583m.g annot-version=v2.1	1
sit_novel_miR60-3	Si027203m	2	11.782	1	21	451	471	AAAUUACUAUUCGUUUUGGAU	AUCUAGAACAAAUAGUAAUUU	Cleavage	pacid=19707938 locus=Si027203m.g annot-version=v2.1	1
sit_novel_miR60-3	Si014798m	2.5	23.072	1	21	593	613	AAAUUACUAUUCGUUUUGGAU	AGUUAAAAUGAAUAGUAAUUU	Cleavage	pacid=19692913 locus=Si014798m.g annot-version=v2.1	1
sit_novel_miR60-3	Si031198m	3	18.445	1	21	819	839	AAAUUACUAUUCGUUUUGGAU	AAUUAAAAUGAAUAGUGAUUU	Cleavage	pacid=19712567 locus=Si031198m.g annot-version=v2.1	1
sit_novel_miR60-3	Si030917m	2.5	21.862	1	21	1161	1181	AAAUUACUAUUCGUUUUGGAU	AGCCAAAAUAAAUAGUAAUUU	Cleavage	pacid=19709457 locus=Si030917m.g annot-version=v2.1	1
sit_novel_miR60-3	Si001064m	3	21.819	1	21	2070	2090	AAAUUACUAUUCGUUUUGGAU	AAUCAAAAUAAAUAGUAAUUU	Cleavage	pacid=19678005 locus=Si001064m.g annot-version=v2.1	1
sit_novel_miR60-3	Si029079m	3	13.047	1	21	1019	1039	AAAUUACUAUUCGUUUUGGAU	AGCCAAAACUGAUAGUAGUUU	Cleavage	pacid=19709761 locus=Si029079m.g annot-version=v2.1	1
sit_novel_miR60-3	Si005863m	3	22.212	1	21	2856	2876	AAAUUACUAUUCGUUUUGGAU	AGUUAAAACGAAUUGUAAUUU	Cleavage	pacid=19705256 locus=Si005863m.g annot-version=v2.1	1
sit_novel_miR60-3	Si013779m	3	13.896	1	20	1590	1609	AAAUUACUAUUCGUUUUGGA	UCCACAACGAAUGGUAGUUC	Cleavage	pacid=19691899 locus=Si013779m.g annot-version=v2.1	1
sit_novel_miR60-3	Si017589m	3	15.8	1	20	691	710	AAAUUACUAUUCGUUUUGGA	UCCAGAGCGAUUGGUGAUUU	Translation	pacid=19688830 locus=Si017589m.g annot-version=v2.1	1
sit_novel_miR60-3	Si006018m	3	15.188	1	20	2908	2927	AAAUUACUAUUCGUUUUGGA	UCCAAGACCAAUAGUCAUUU	Cleavage	pacid=19705350 locus=Si005800m.g annot-version=v2.1	1
sit_novel_miR60-3	Si016244m	3	14.905	1	21	864	884	AAAUUACUAUUCGUUUUGGAU	GUCAAAGAUGAAGAGUAAUUU	Translation	pacid=19686885 locus=Si016244m.g annot-version=v2.1	1
sit_novel_miR60-3	Si029239m	3	17.068	1	20	2010	2029	AAAUUACUAUUCGUUUUGGA	UCCAAGACAAGAAGUAAUUU	Translation	pacid=19710787 locus=Si029239m.g annot-version=v2.1	1
sit_novel_miR60-3	Si021721m	3	20.67	1	21	597	617	AAAUUACUAUUCGUUUUGGAU	GUGCAAAACGAUGAGUAAUUU	Translation	pacid=19698891 locus=Si021721m.g annot-version=v2.1	1
sit_novel_miR60-4	Si003026m	1.5	21.431	1	21	812	832	AAAUUACUAUUCGUUUUGGAU	AACCAAAAUGAAUAGUAAUUU	Cleavage	pacid=19676310 locus=Si003026m.g annot-version=v2.1	1
sit_novel_miR60-4	Si025461m	1.5	21.928	1	21	858	878	AAAUUACUAUUCGUUUUGGAU	AGUCAAAACGAAUAGUAAUUU	Cleavage	pacid=19700574 locus=Si025461m.g annot-version=v2.1	1
sit_novel_miR60-4	Si022283m	1.5	23.731	1	21	1355	1375	AAAUUACUAUUCGUUUUGGAU	AGUCAAAACGAAUAGUAAUUU	Cleavage	pacid=19700393 locus=Si022283m.g annot-version=v2.1	1
sit_novel_miR60-4	Si001796m	2	21.569	1	21	1689	1709	AAAUUACUAUUCGUUUUGGAU	AUUCAAAACGAAUAUUAAUUU	Cleavage	pacid=19674035 locus=Si001796m.g annot-version=v2.1	1
sit_novel_miR60-4	Si022301m	1.5	23.731	1	21	1494	1514	AAAUUACUAUUCGUUUUGGAU	AGUCAAAACGAAUAGUAAUUU	Cleavage	pacid=19700394 locus=Si022283m.g annot-version=v2.1	1
sit_novel_miR60-4	Si035580m	1.5	18.813	1	21	2025	2045	AAAUUACUAUUCGUUUUGGAU	AGUCAAAACGAAUAGUAAUUU	Cleavage	pacid=19682013 locus=Si035580m.g annot-version=v2.1	1
sit_novel_miR60-4	Si031583m	2	9.248	1	20	487	506	AAAUUACUAUUCGUUUUGGA	AACAAAACGAAUAGUAAUUU	Cleavage	pacid=19710712 locus=Si031583m.g annot-version=v2.1	1
sit_novel_miR60-4	Si027203m	2	11.782	1	21	451	471	AAAUUACUAUUCGUUUUGGAU	AUCUAGAACAAAUAGUAAUUU	Cleavage	pacid=19707938 locus=Si027203m.g annot-version=v2.1	1
sit_novel_miR60-4	Si014798m	2.5	23.072	1	21	593	613	AAAUUACUAUUCGUUUUGGAU	AGUUAAAAUGAAUAGUAAUUU	Cleavage	pacid=19692913 locus=Si014798m.g annot-version=v2.1	1
sit_novel_miR60-4	Si031198m	3	18.445	1	21	819	839	AAAUUACUAUUCGUUUUGGAU	AAUUAAAAUGAAUAGUGAUUU	Cleavage	pacid=19712567 locus=Si031198m.g annot-version=v2.1	1
sit_novel_miR60-4	Si030917m	2.5	21.862	1	21	1161	1181	AAAUUACUAUUCGUUUUGGAU	AGCCAAAAUAAAUAGUAAUUU	Cleavage	pacid=19709457 locus=Si030917m.g annot-version=v2.1	1
sit_novel_miR60-4	Si001064m	3	21.819	1	21	2070	2090	AAAUUACUAUUCGUUUUGGAU	AAUCAAAAUAAAUAGUAAUUU	Cleavage	pacid=19678005 locus=Si001064m.g annot-version=v2.1	1
sit_novel_miR60-4	Si029079m	3	13.047	1	21	1019	1039	AAAUUACUAUUCGUUUUGGAU	AGCCAAAACUGAUAGUAGUUU	Cleavage	pacid=19709761 locus=Si029079m.g annot-version=v2.1	1
sit_novel_miR60-4	Si005863m	3	22.212	1	21	2856	2876	AAAUUACUAUUCGUUUUGGAU	AGUUAAAACGAAUUGUAAUUU	Cleavage	pacid=19705256 locus=Si005863m.g annot-version=v2.1	1
sit_novel_miR60-4	Si013779m	3	13.896	1	20	1590	1609	AAAUUACUAUUCGUUUUGGA	UCCACAACGAAUGGUAGUUC	Cleavage	pacid=19691899 locus=Si013779m.g annot-version=v2.1	1
sit_novel_miR60-4	Si017589m	3	15.8	1	20	691	710	AAAUUACUAUUCGUUUUGGA	UCCAGAGCGAUUGGUGAUUU	Translation	pacid=19688830 locus=Si017589m.g annot-version=v2.1	1
sit_novel_miR60-4	Si006018m	3	15.188	1	20	2908	2927	AAAUUACUAUUCGUUUUGGA	UCCAAGACCAAUAGUCAUUU	Cleavage	pacid=19705350 locus=Si005800m.g annot-version=v2.1	1
sit_novel_miR60-4	Si016244m	3	14.905	1	21	864	884	AAAUUACUAUUCGUUUUGGAU	GUCAAAGAUGAAGAGUAAUUU	Translation	pacid=19686885 locus=Si016244m.g annot-version=v2.1	1
sit_novel_miR60-4	Si029239m	3	17.068	1	20	2010	2029	AAAUUACUAUUCGUUUUGGA	UCCAAGACAAGAAGUAAUUU	Translation	pacid=19710787 locus=Si029239m.g annot-version=v2.1	1
sit_novel_miR60-4	Si021721m	3	20.67	1	21	597	617	AAAUUACUAUUCGUUUUGGAU	GUGCAAAACGAUGAGUAAUUU	Translation	pacid=19698891 locus=Si021721m.g annot-version=v2.1	1
sit_novel_miR60-5	Si003026m	1.5	21.431	1	21	812	832	AAAUUACUAUUCGUUUUGGAU	AACCAAAAUGAAUAGUAAUUU	Cleavage	pacid=19676310 locus=Si003026m.g annot-version=v2.1	1
sit_novel_miR60-5	Si025461m	1.5	21.928	1	21	858	878	AAAUUACUAUUCGUUUUGGAU	AGUCAAAACGAAUAGUAAUUU	Cleavage	pacid=19700574 locus=Si025461m.g annot-version=v2.1	1
sit_novel_miR60-5	Si022283m	1.5	23.731	1	21	1355	1375	AAAUUACUAUUCGUUUUGGAU	AGUCAAAACGAAUAGUAAUUU	Cleavage	pacid=19700393 locus=Si022283m.g annot-version=v2.1	1
sit_novel_miR60-5	Si001796m	2	21.569	1	21	1689	1709	AAAUUACUAUUCGUUUUGGAU	AUUCAAAACGAAUAUUAAUUU	Cleavage	pacid=19674035 locus=Si001796m.g annot-version=v2.1	1
sit_novel_miR60-5	Si022301m	1.5	23.731	1	21	1494	1514	AAAUUACUAUUCGUUUUGGAU	AGUCAAAACGAAUAGUAAUUU	Cleavage	pacid=19700394 locus=Si022283m.g annot-version=v2.1	1
sit_novel_miR60-5	Si035580m	1.5	18.813	1	21	2025	2045	AAAUUACUAUUCGUUUUGGAU	AGUCAAAACGAAUAGUAAUUU	Cleavage	pacid=19682013 locus=Si035580m.g annot-version=v2.1	1
sit_novel_miR60-5	Si031583m	2	9.248	1	20	487	506	AAAUUACUAUUCGUUUUGGA	AACAAAACGAAUAGUAAUUU	Cleavage	pacid=19710712 locus=Si031583m.g annot-version=v2.1	1
sit_novel_miR60-5	Si027203m	2	11.782	1	21	451	471	AAAUUACUAUUCGUUUUGGAU	AUCUAGAACAAAUAGUAAUUU	Cleavage	pacid=19707938 locus=Si027203m.g annot-version=v2.1	1
sit_novel_miR60-5	Si014798m	2.5	23.072	1	21	593	613	AAAUUACUAUUCGUUUUGGAU	AGUUAAAAUGAAUAGUAAUUU	Cleavage	pacid=19692913 locus=Si014798m.g annot-version=v2.1	1
sit_novel_miR60-5	Si031198m	3	18.445	1	21	819	839	AAAUUACUAUUCGUUUUGGAU	AAUUAAAAUGAAUAGUGAUUU	Cleavage	pacid=19712567 locus=Si031198m.g annot-version=v2.1	1
sit_novel_miR60-5	Si030917m	2.5	21.862	1	21	1161	1181	AAAUUACUAUUCGUUUUGGAU	AGCCAAAAUAAAUAGUAAUUU	Cleavage	pacid=19709457 locus=Si030917m.g annot-version=v2.1	1
sit_novel_miR60-5	Si001064m	3	21.819	1	21	2070	2090	AAAUUACUAUUCGUUUUGGAU	AAUCAAAAUAAAUAGUAAUUU	Cleavage	pacid=19678005 locus=Si001064m.g annot-version=v2.1	1
sit_novel_miR60-5	Si029079m	3	13.047	1	21	1019	1039	AAAUUACUAUUCGUUUUGGAU	AGCCAAAACUGAUAGUAGUUU	Cleavage	pacid=19709761 locus=Si029079m.g annot-version=v2.1	1
sit_novel_miR60-5	Si005863m	3	22.212	1	21	2856	2876	AAAUUACUAUUCGUUUUGGAU	AGUUAAAACGAAUUGUAAUUU	Cleavage	pacid=19705256 locus=Si005863m.g annot-version=v2.1	1
sit_novel_miR60-5	Si013779m	3	13.896	1	20	1590	1609	AAAUUACUAUUCGUUUUGGA	UCCACAACGAAUGGUAGUUC	Cleavage	pacid=19691899 locus=Si013779m.g annot-version=v2.1	1
sit_novel_miR60-5	Si017589m	3	15.8	1	20	691	710	AAAUUACUAUUCGUUUUGGA	UCCAGAGCGAUUGGUGAUUU	Translation	pacid=19688830 locus=Si017589m.g annot-version=v2.1	1
sit_novel_miR60-5	Si006018m	3	15.188	1	20	2908	2927	AAAUUACUAUUCGUUUUGGA	UCCAAGACCAAUAGUCAUUU	Cleavage	pacid=19705350 locus=Si005800m.g annot-version=v2.1	1
sit_novel_miR60-5	Si016244m	3	14.905	1	21	864	884	AAAUUACUAUUCGUUUUGGAU	GUCAAAGAUGAAGAGUAAUUU	Translation	pacid=19686885 locus=Si016244m.g annot-version=v2.1	1
sit_novel_miR60-5	Si029239m	3	17.068	1	20	2010	2029	AAAUUACUAUUCGUUUUGGA	UCCAAGACAAGAAGUAAUUU	Translation	pacid=19710787 locus=Si029239m.g annot-version=v2.1	1
sit_novel_miR60-5	Si021721m	3	20.67	1	21	597	617	AAAUUACUAUUCGUUUUGGAU	GUGCAAAACGAUGAGUAAUUU	Translation	pacid=19698891 locus=Si021721m.g annot-version=v2.1	1
sit_novel_miR60-6	Si003026m	1.5	21.431	1	21	812	832	AAAUUACUAUUCGUUUUGGAU	AACCAAAAUGAAUAGUAAUUU	Cleavage	pacid=19676310 locus=Si003026m.g annot-version=v2.1	1
sit_novel_miR60-6	Si025461m	1.5	21.928	1	21	858	878	AAAUUACUAUUCGUUUUGGAU	AGUCAAAACGAAUAGUAAUUU	Cleavage	pacid=19700574 locus=Si025461m.g annot-version=v2.1	1
sit_novel_miR60-6	Si022283m	1.5	23.731	1	21	1355	1375	AAAUUACUAUUCGUUUUGGAU	AGUCAAAACGAAUAGUAAUUU	Cleavage	pacid=19700393 locus=Si022283m.g annot-version=v2.1	1
sit_novel_miR60-6	Si001796m	2	21.569	1	21	1689	1709	AAAUUACUAUUCGUUUUGGAU	AUUCAAAACGAAUAUUAAUUU	Cleavage	pacid=19674035 locus=Si001796m.g annot-version=v2.1	1
sit_novel_miR60-6	Si022301m	1.5	23.731	1	21	1494	1514	AAAUUACUAUUCGUUUUGGAU	AGUCAAAACGAAUAGUAAUUU	Cleavage	pacid=19700394 locus=Si022283m.g annot-version=v2.1	1
sit_novel_miR60-6	Si035580m	1.5	18.813	1	21	2025	2045	AAAUUACUAUUCGUUUUGGAU	AGUCAAAACGAAUAGUAAUUU	Cleavage	pacid=19682013 locus=Si035580m.g annot-version=v2.1	1
sit_novel_miR60-6	Si031583m	2	9.248	1	20	487	506	AAAUUACUAUUCGUUUUGGA	AACAAAACGAAUAGUAAUUU	Cleavage	pacid=19710712 locus=Si031583m.g annot-version=v2.1	1
sit_novel_miR60-6	Si027203m	2	11.782	1	21	451	471	AAAUUACUAUUCGUUUUGGAU	AUCUAGAACAAAUAGUAAUUU	Cleavage	pacid=19707938 locus=Si027203m.g annot-version=v2.1	1
sit_novel_miR60-6	Si014798m	2.5	23.072	1	21	593	613	AAAUUACUAUUCGUUUUGGAU	AGUUAAAAUGAAUAGUAAUUU	Cleavage	pacid=19692913 locus=Si014798m.g annot-version=v2.1	1
sit_novel_miR60-6	Si031198m	3	18.445	1	21	819	839	AAAUUACUAUUCGUUUUGGAU	AAUUAAAAUGAAUAGUGAUUU	Cleavage	pacid=19712567 locus=Si031198m.g annot-version=v2.1	1
sit_novel_miR60-6	Si030917m	2.5	21.862	1	21	1161	1181	AAAUUACUAUUCGUUUUGGAU	AGCCAAAAUAAAUAGUAAUUU	Cleavage	pacid=19709457 locus=Si030917m.g annot-version=v2.1	1
sit_novel_miR60-6	Si001064m	3	21.819	1	21	2070	2090	AAAUUACUAUUCGUUUUGGAU	AAUCAAAAUAAAUAGUAAUUU	Cleavage	pacid=19678005 locus=Si001064m.g annot-version=v2.1	1
sit_novel_miR60-6	Si029079m	3	13.047	1	21	1019	1039	AAAUUACUAUUCGUUUUGGAU	AGCCAAAACUGAUAGUAGUUU	Cleavage	pacid=19709761 locus=Si029079m.g annot-version=v2.1	1
sit_novel_miR60-6	Si005863m	3	22.212	1	21	2856	2876	AAAUUACUAUUCGUUUUGGAU	AGUUAAAACGAAUUGUAAUUU	Cleavage	pacid=19705256 locus=Si005863m.g annot-version=v2.1	1
sit_novel_miR60-6	Si013779m	3	13.896	1	20	1590	1609	AAAUUACUAUUCGUUUUGGA	UCCACAACGAAUGGUAGUUC	Cleavage	pacid=19691899 locus=Si013779m.g annot-version=v2.1	1
sit_novel_miR60-6	Si017589m	3	15.8	1	20	691	710	AAAUUACUAUUCGUUUUGGA	UCCAGAGCGAUUGGUGAUUU	Translation	pacid=19688830 locus=Si017589m.g annot-version=v2.1	1
sit_novel_miR60-6	Si006018m	3	15.188	1	20	2908	2927	AAAUUACUAUUCGUUUUGGA	UCCAAGACCAAUAGUCAUUU	Cleavage	pacid=19705350 locus=Si005800m.g annot-version=v2.1	1
sit_novel_miR60-6	Si016244m	3	14.905	1	21	864	884	AAAUUACUAUUCGUUUUGGAU	GUCAAAGAUGAAGAGUAAUUU	Translation	pacid=19686885 locus=Si016244m.g annot-version=v2.1	1
sit_novel_miR60-6	Si029239m	3	17.068	1	20	2010	2029	AAAUUACUAUUCGUUUUGGA	UCCAAGACAAGAAGUAAUUU	Translation	pacid=19710787 locus=Si029239m.g annot-version=v2.1	1
sit_novel_miR60-6	Si021721m	3	20.67	1	21	597	617	AAAUUACUAUUCGUUUUGGAU	GUGCAAAACGAUGAGUAAUUU	Translation	pacid=19698891 locus=Si021721m.g annot-version=v2.1	1
sit_novel_miR60-7	Si003026m	1.5	21.431	1	21	812	832	AAAUUACUAUUCGUUUUGGAU	AACCAAAAUGAAUAGUAAUUU	Cleavage	pacid=19676310 locus=Si003026m.g annot-version=v2.1	1
sit_novel_miR60-7	Si025461m	1.5	21.928	1	21	858	878	AAAUUACUAUUCGUUUUGGAU	AGUCAAAACGAAUAGUAAUUU	Cleavage	pacid=19700574 locus=Si025461m.g annot-version=v2.1	1
sit_novel_miR60-7	Si022283m	1.5	23.731	1	21	1355	1375	AAAUUACUAUUCGUUUUGGAU	AGUCAAAACGAAUAGUAAUUU	Cleavage	pacid=19700393 locus=Si022283m.g annot-version=v2.1	1
sit_novel_miR60-7	Si001796m	2	21.569	1	21	1689	1709	AAAUUACUAUUCGUUUUGGAU	AUUCAAAACGAAUAUUAAUUU	Cleavage	pacid=19674035 locus=Si001796m.g annot-version=v2.1	1
sit_novel_miR60-7	Si022301m	1.5	23.731	1	21	1494	1514	AAAUUACUAUUCGUUUUGGAU	AGUCAAAACGAAUAGUAAUUU	Cleavage	pacid=19700394 locus=Si022283m.g annot-version=v2.1	1
sit_novel_miR60-7	Si035580m	1.5	18.813	1	21	2025	2045	AAAUUACUAUUCGUUUUGGAU	AGUCAAAACGAAUAGUAAUUU	Cleavage	pacid=19682013 locus=Si035580m.g annot-version=v2.1	1
sit_novel_miR60-7	Si031583m	2	9.248	1	20	487	506	AAAUUACUAUUCGUUUUGGA	AACAAAACGAAUAGUAAUUU	Cleavage	pacid=19710712 locus=Si031583m.g annot-version=v2.1	1
sit_novel_miR60-7	Si027203m	2	11.782	1	21	451	471	AAAUUACUAUUCGUUUUGGAU	AUCUAGAACAAAUAGUAAUUU	Cleavage	pacid=19707938 locus=Si027203m.g annot-version=v2.1	1
sit_novel_miR60-7	Si014798m	2.5	23.072	1	21	593	613	AAAUUACUAUUCGUUUUGGAU	AGUUAAAAUGAAUAGUAAUUU	Cleavage	pacid=19692913 locus=Si014798m.g annot-version=v2.1	1
sit_novel_miR60-7	Si031198m	3	18.445	1	21	819	839	AAAUUACUAUUCGUUUUGGAU	AAUUAAAAUGAAUAGUGAUUU	Cleavage	pacid=19712567 locus=Si031198m.g annot-version=v2.1	1
sit_novel_miR60-7	Si030917m	2.5	21.862	1	21	1161	1181	AAAUUACUAUUCGUUUUGGAU	AGCCAAAAUAAAUAGUAAUUU	Cleavage	pacid=19709457 locus=Si030917m.g annot-version=v2.1	1
sit_novel_miR60-7	Si001064m	3	21.819	1	21	2070	2090	AAAUUACUAUUCGUUUUGGAU	AAUCAAAAUAAAUAGUAAUUU	Cleavage	pacid=19678005 locus=Si001064m.g annot-version=v2.1	1
sit_novel_miR60-7	Si029079m	3	13.047	1	21	1019	1039	AAAUUACUAUUCGUUUUGGAU	AGCCAAAACUGAUAGUAGUUU	Cleavage	pacid=19709761 locus=Si029079m.g annot-version=v2.1	1
sit_novel_miR60-7	Si005863m	3	22.212	1	21	2856	2876	AAAUUACUAUUCGUUUUGGAU	AGUUAAAACGAAUUGUAAUUU	Cleavage	pacid=19705256 locus=Si005863m.g annot-version=v2.1	1
sit_novel_miR60-7	Si013779m	3	13.896	1	20	1590	1609	AAAUUACUAUUCGUUUUGGA	UCCACAACGAAUGGUAGUUC	Cleavage	pacid=19691899 locus=Si013779m.g annot-version=v2.1	1
sit_novel_miR60-7	Si017589m	3	15.8	1	20	691	710	AAAUUACUAUUCGUUUUGGA	UCCAGAGCGAUUGGUGAUUU	Translation	pacid=19688830 locus=Si017589m.g annot-version=v2.1	1
sit_novel_miR60-7	Si006018m	3	15.188	1	20	2908	2927	AAAUUACUAUUCGUUUUGGA	UCCAAGACCAAUAGUCAUUU	Cleavage	pacid=19705350 locus=Si005800m.g annot-version=v2.1	1
sit_novel_miR60-7	Si016244m	3	14.905	1	21	864	884	AAAUUACUAUUCGUUUUGGAU	GUCAAAGAUGAAGAGUAAUUU	Translation	pacid=19686885 locus=Si016244m.g annot-version=v2.1	1
sit_novel_miR60-7	Si029239m	3	17.068	1	20	2010	2029	AAAUUACUAUUCGUUUUGGA	UCCAAGACAAGAAGUAAUUU	Translation	pacid=19710787 locus=Si029239m.g annot-version=v2.1	1
sit_novel_miR60-7	Si021721m	3	20.67	1	21	597	617	AAAUUACUAUUCGUUUUGGAU	GUGCAAAACGAUGAGUAAUUU	Translation	pacid=19698891 locus=Si021721m.g annot-version=v2.1	1
sit_novel_miR60-8	Si003026m	1.5	21.431	1	21	812	832	AAAUUACUAUUCGUUUUGGAU	AACCAAAAUGAAUAGUAAUUU	Cleavage	pacid=19676310 locus=Si003026m.g annot-version=v2.1	1
sit_novel_miR60-8	Si025461m	1.5	21.928	1	21	858	878	AAAUUACUAUUCGUUUUGGAU	AGUCAAAACGAAUAGUAAUUU	Cleavage	pacid=19700574 locus=Si025461m.g annot-version=v2.1	1
sit_novel_miR60-8	Si022283m	1.5	23.731	1	21	1355	1375	AAAUUACUAUUCGUUUUGGAU	AGUCAAAACGAAUAGUAAUUU	Cleavage	pacid=19700393 locus=Si022283m.g annot-version=v2.1	1
sit_novel_miR60-8	Si001796m	2	21.569	1	21	1689	1709	AAAUUACUAUUCGUUUUGGAU	AUUCAAAACGAAUAUUAAUUU	Cleavage	pacid=19674035 locus=Si001796m.g annot-version=v2.1	1
sit_novel_miR60-8	Si022301m	1.5	23.731	1	21	1494	1514	AAAUUACUAUUCGUUUUGGAU	AGUCAAAACGAAUAGUAAUUU	Cleavage	pacid=19700394 locus=Si022283m.g annot-version=v2.1	1
sit_novel_miR60-8	Si035580m	1.5	18.813	1	21	2025	2045	AAAUUACUAUUCGUUUUGGAU	AGUCAAAACGAAUAGUAAUUU	Cleavage	pacid=19682013 locus=Si035580m.g annot-version=v2.1	1
sit_novel_miR60-8	Si031583m	2	9.248	1	20	487	506	AAAUUACUAUUCGUUUUGGA	AACAAAACGAAUAGUAAUUU	Cleavage	pacid=19710712 locus=Si031583m.g annot-version=v2.1	1
sit_novel_miR60-8	Si027203m	2	11.782	1	21	451	471	AAAUUACUAUUCGUUUUGGAU	AUCUAGAACAAAUAGUAAUUU	Cleavage	pacid=19707938 locus=Si027203m.g annot-version=v2.1	1
sit_novel_miR60-8	Si014798m	2.5	23.072	1	21	593	613	AAAUUACUAUUCGUUUUGGAU	AGUUAAAAUGAAUAGUAAUUU	Cleavage	pacid=19692913 locus=Si014798m.g annot-version=v2.1	1
sit_novel_miR60-8	Si031198m	3	18.445	1	21	819	839	AAAUUACUAUUCGUUUUGGAU	AAUUAAAAUGAAUAGUGAUUU	Cleavage	pacid=19712567 locus=Si031198m.g annot-version=v2.1	1
sit_novel_miR60-8	Si030917m	2.5	21.862	1	21	1161	1181	AAAUUACUAUUCGUUUUGGAU	AGCCAAAAUAAAUAGUAAUUU	Cleavage	pacid=19709457 locus=Si030917m.g annot-version=v2.1	1
sit_novel_miR60-8	Si001064m	3	21.819	1	21	2070	2090	AAAUUACUAUUCGUUUUGGAU	AAUCAAAAUAAAUAGUAAUUU	Cleavage	pacid=19678005 locus=Si001064m.g annot-version=v2.1	1
sit_novel_miR60-8	Si029079m	3	13.047	1	21	1019	1039	AAAUUACUAUUCGUUUUGGAU	AGCCAAAACUGAUAGUAGUUU	Cleavage	pacid=19709761 locus=Si029079m.g annot-version=v2.1	1
sit_novel_miR60-8	Si005863m	3	22.212	1	21	2856	2876	AAAUUACUAUUCGUUUUGGAU	AGUUAAAACGAAUUGUAAUUU	Cleavage	pacid=19705256 locus=Si005863m.g annot-version=v2.1	1
sit_novel_miR60-8	Si013779m	3	13.896	1	20	1590	1609	AAAUUACUAUUCGUUUUGGA	UCCACAACGAAUGGUAGUUC	Cleavage	pacid=19691899 locus=Si013779m.g annot-version=v2.1	1
sit_novel_miR60-8	Si017589m	3	15.8	1	20	691	710	AAAUUACUAUUCGUUUUGGA	UCCAGAGCGAUUGGUGAUUU	Translation	pacid=19688830 locus=Si017589m.g annot-version=v2.1	1
sit_novel_miR60-8	Si006018m	3	15.188	1	20	2908	2927	AAAUUACUAUUCGUUUUGGA	UCCAAGACCAAUAGUCAUUU	Cleavage	pacid=19705350 locus=Si005800m.g annot-version=v2.1	1
sit_novel_miR60-8	Si016244m	3	14.905	1	21	864	884	AAAUUACUAUUCGUUUUGGAU	GUCAAAGAUGAAGAGUAAUUU	Translation	pacid=19686885 locus=Si016244m.g annot-version=v2.1	1
sit_novel_miR60-8	Si029239m	3	17.068	1	20	2010	2029	AAAUUACUAUUCGUUUUGGA	UCCAAGACAAGAAGUAAUUU	Translation	pacid=19710787 locus=Si029239m.g annot-version=v2.1	1
sit_novel_miR60-8	Si021721m	3	20.67	1	21	597	617	AAAUUACUAUUCGUUUUGGAU	GUGCAAAACGAUGAGUAAUUU	Translation	pacid=19698891 locus=Si021721m.g annot-version=v2.1	1
sit_novel_miR62	Si016837m	3	17.683	1	21	2187	2207	UGGCAGUGGCCUCCUCGGUGC	GCACCGCGGGGGCCAAUGCCA	Cleavage	pacid=19689945 locus=Si016362m.g annot-version=v2.1	1
sit_novel_miR62	Si016325m	3	22.217	1	21	2166	2186	UGGCAGUGGCCUCCUCGGUGC	GAGCUGAGGAGGCCACUGCUG	Cleavage	pacid=19688450 locus=Si016325m.g annot-version=v2.1	1
sit_novel_miR62	Si016362m	3	17.683	1	21	1957	1977	UGGCAGUGGCCUCCUCGGUGC	GCACCGCGGGGGCCAAUGCCA	Cleavage	pacid=19689940 locus=Si016362m.g annot-version=v2.1	1
sit_novel_miR62	Si016366m	3	17.683	1	21	1948	1968	UGGCAGUGGCCUCCUCGGUGC	GCACCGCGGGGGCCAAUGCCA	Cleavage	pacid=19689941 locus=Si016362m.g annot-version=v2.1	1
sit_novel_miR62	Si016373m	3	17.683	1	21	1936	1956	UGGCAGUGGCCUCCUCGGUGC	GCACCGCGGGGGCCAAUGCCA	Cleavage	pacid=19689942 locus=Si016362m.g annot-version=v2.1	1
sit_novel_miR62	Si016729m	3	17.683	1	21	1558	1578	UGGCAGUGGCCUCCUCGGUGC	GCACCGCGGGGGCCAAUGCCA	Cleavage	pacid=19689943 locus=Si016362m.g annot-version=v2.1	1
sit_novel_miR62	Si016731m	3	17.683	1	21	1526	1546	UGGCAGUGGCCUCCUCGGUGC	GCACCGCGGGGGCCAAUGCCA	Cleavage	pacid=19689944 locus=Si016362m.g annot-version=v2.1	1
sit_novel_miR62	Si034232m	3	24.767	1	20	150	169	UGGCAGUGGCCUCCUCGGUG	CGCCGAGGAGGCCGCCGCCG	Cleavage	pacid=19683242 locus=Si034232m.g annot-version=v2.1	1
sit_novel_miR62	Si034826m	2.5	23.704	1	20	1743	1762	UGGCAGUGGCCUCCUCGGUG	CGACGAGGAGGCCAUUGCCG	Cleavage	pacid=19681163 locus=Si034826m.g annot-version=v2.1	1
sit_novel_miR62	Si006685m	2	16.229	1	20	177	196	UGGCAGUGGCCUCCUCGGUG	CACCAAGGCGGCCACUGCCA	Cleavage	pacid=19702863 locus=Si006685m.g annot-version=v2.1	1
sit_novel_miR62	Si007013m	2	19.117	1	20	121	140	UGGCAGUGGCCUCCUCGGUG	CACCAAGGCGGCCACUGCCA	Cleavage	pacid=19702864 locus=Si006685m.g annot-version=v2.1	1
sit_novel_miR62	Si024340m	3	23.433	1	20	3138	3157	UGGCAGUGGCCUCCUCGGUG	CGCCGAGAAGGCCAUUGUCG	Cleavage	pacid=19698511 locus=Si024340m.g annot-version=v2.1	1
sit_novel_miR62	Si024630m	3	22.014	1	21	585	604	UGGCAGUGGCCUCCUCGGUGC	GUACC-AGGAGGCCACUGUCA	Cleavage	pacid=19702106 locus=Si024630m.g annot-version=v2.1	1
sit_novel_miR62	Si035761m	3	23.513	1	20	425	444	UGGCAGUGGCCUCCUCGGUG	CACCGAGGCCGCCGCUGUCA	Translation	pacid=19679370 locus=Si035761m.g annot-version=v2.1	1
sit_novel_miR63	Si027270m	2	22.838	1	21	6	26	ACAACCGGGACUAAAGGGGCU	AGGCCCUUUAGUCCCGGUUGG	Cleavage	pacid=19708279 locus=Si027270m.g annot-version=v2.1	1
sit_novel_miR63	Si024720m	3	20.944	1	20	1603	1622	ACAACCGGGACUAAAGGGGC	GUUCCUGUAGUUCUGGUUGU	Cleavage	pacid=19700457 locus=Si024720m.g annot-version=v2.1	1
sit_novel_miR7	Si008684m	3	17.007	1	20	1	20	GUUCUCUGCAAGCACUUCAC	AUGGAGUACUUGCAGAGAGC	Cleavage	pacid=19704935 locus=Si008684m.g annot-version=v2.1	1
sit_novel_miR7	Si004023m	3	24.243	1	21	2673	2693	GUUCUCUGCAAGCACUUCACG	CGCGGAGUACUUGCAGAGAGC	Cleavage	pacid=19677524 locus=Si004023m.g annot-version=v2.1	1
sit_novel_miR7	Si000658m	3	19.955	1	20	1895	1914	GUUCUCUGCAAGCACUUCAC	GUGACGGGCUUGCAGAGAAA	Cleavage	pacid=19678384 locus=Si000658m.g annot-version=v2.1	1
sit_novel_miR7	Si022410m	3	12.294	1	20	700	719	GUUCUCUGCAAGCACUUCAC	GUGAAGAGUCUGCAGAGAAU	Translation	pacid=19699827 locus=Si022410m.g annot-version=v2.1	1
sit_novel_miR7	Si017192m	3	24.156	1	20	581	600	GUUCUCUGCAAGCACUUCAC	GUGAACUGGUUGCAGAGAGU	Cleavage	pacid=19686062 locus=Si017192m.g annot-version=v2.1	1
sit_novel_miR7	Si035579m	3	22.46	1	20	798	817	GUUCUCUGCAAGCACUUCAC	GUGAACUGGUUGCAGAGAGU	Cleavage	pacid=19681519 locus=Si035579m.g annot-version=v2.1	1
sit_novel_miR7	Si035931m	3	22.46	1	20	871	890	GUUCUCUGCAAGCACUUCAC	GUGAACUGGUUGCAGAGAGU	Cleavage	pacid=19681521 locus=Si035579m.g annot-version=v2.1	1
sit_novel_miR7	Si035872m	3	22.46	1	20	871	890	GUUCUCUGCAAGCACUUCAC	GUGAACUGGUUGCAGAGAGU	Cleavage	pacid=19681520 locus=Si035579m.g annot-version=v2.1	1
sit_novel_miR7	Si017763m	3	18.699	1	19	1124	1143	GUUCUCUGCAAGCA-CUUCA	UGAAGAUGCUUGCAGAGAAG	Cleavage	pacid=19689315 locus=Si017763m.g annot-version=v2.1	1
sit_novel_miR8	Si033252m	3	19.577	1	21	705	725	UCUCUAAUUGUAGAUCUUGUU	GACGAGAUCUGCAAUGGGAGA	Cleavage	pacid=19711331 locus=Si033252m.g annot-version=v2.1	1
sit_novel_miR8	Si034267m	3	12.418	1	21	2472	2492	UCUCUAAUUGUAGAUCUUGUU	AACGAAAUCUACAAUUACAGA	Cleavage	pacid=19682960 locus=Si034267m.g annot-version=v2.1	1
sit_novel_miR8	Si040118m	2.5	15.426	1	21	1845	1864	UCUCUAAUUGUAGAUCUUGUU	AGCAAGA-CUACAAUUAGAGA	Cleavage	pacid=19679767 locus=Si040118m.g annot-version=v2.1	1
sit_novel_miR8	Si009225m	3	12.174	1	20	2872	2891	UCUCUAAUUGUAGAUCUUGU	CCGAGAUCAACAAUUGGAGA	Cleavage	pacid=19694214 locus=Si009225m.g annot-version=v2.1	1
sit_novel_miR8	Si025006m	3	20.415	1	20	592	611	UCUCUAAUUGUAGAUCUUGU	ACAAGAAUUACAACUAGAGA	Cleavage	pacid=19701453 locus=Si025006m.g annot-version=v2.1	1
sit_novel_miR9	Si001911m	3	16.961	1	20	500	519	GUGACCGUGGAUCUCGUUAU	AUGAUGAGAUCCACGGAUAC	Cleavage	pacid=19678050 locus=Si001911m.g annot-version=v2.1	1
