# Supplementary material for: Combined small RNA and degradome sequencing to identify miRNAs and their targets in response to drought in foxtail millet
Source: BMC Genet. 2016 Apr 12;17:57. doi: 10.1186/s12863-016-0364-7 (PMC4828802; doi:10.1186/s12863-016-0364-7)
Supplement: Additional file 13: — miRNA comparison data among different foxtail millet varieties. (XLSX 17 kb) [file 12863_2016_364_MOESM13_ESM.xlsx]

## Sheet: Sheet1
Additional file 13 :miRNA comparison data among different foxtail millet varieties.
Results in this study						Results in Yadav’s study (Yadav et al., 2015)
miRNA	reads in CL	reads in DT	TCL(TMP in CL）	TCL(TMP in DT）	TDT/TCL	miRNA	S6P	S0	T6P	T0	S6P/S0	T6P/T0
miR156a-1-5p	714	1318	50.552	127.038	2.51302	sit-miR156-1	376.229	640.349	454.906	322.295	0.587538	1.41146
miR156a-2-5p	714	1318	50.552	127.038	2.51302	sit-miR156-2	376.229	640.349	454.906	322.295	0.587538	1.41146
miR156a-3-5p	714	1318	50.552	127.038	2.51302	sit-miR156-3	376.229	640.349	454.906	322.295	0.587538	1.41146
miR156a-4-5p	714	1318	50.552	127.038	2.51302	sit-miR156-4	376.229	640.349	454.906	322.295	0.587538	1.41146
miR156a-5-5p	714	1318	50.552	127.038	2.51302	sit-miR156-5	376.229	640.349	454.906	322.295	0.587538	1.41146
miR156a-6-5p	714	1318	50.552	127.038	2.51302	sit-miR156-6	376.229	640.349	454.906	322.295	0.587538	1.41146
miR156a-7-5p	714	1318	50.552	127.038	2.51302	sit-miR156-7	376.229	640.349	454.906	322.295	0.587538	1.41146
miR160-1-5p	161	193	11.399	18.6027	1.63196	sit-miR160-1	119.189	66.1451	201.938	111.172	1.80194	1.81645
miR160-2-5p	161	193	11.399	18.6027	1.63196	sit-miR160-2	119.189	66.1451	201.938	111.172	1.80194	1.81645
miR160-3-5p	161	193	11.399	18.6027	1.63196	sit-miR160-3	119.189	66.1451	201.938	111.172	1.80194	1.81645
miR160-4-5p	161	193	11.399	18.6027	1.63196	sit-miR160-4	119.189	66.1451	201.938	111.172	1.80194	1.81645
miR164a-1-5p	762	1119	53.9504	107.857	1.99919	sit-miR164-1	61.7016	59.6523	99.2009	48.5082	1.03435	2.04503
miR164a-2-5p	762	1119	53.9504	107.857	1.99919	sit-miR164-2	61.7016	59.6523	99.2009	48.5082	1.03435	2.04503
miR166a-3-3p	16027	17593	1134.73	1695.74	1.4944	sit-miR166c-1	29736.1	92566.4	82212	57994.6	0.321241	1.41758
miR166a-4-3p	16027	17593	1134.73	1695.74	1.4944	sit-miR166c-2	29736.1	92566.4	82212	57994.6	0.321241	1.41758
miR166a-6-3p	16027	17593	1134.73	1695.74	1.4944	sit-miR166c-3	29736.1	92566.4	82212	57994.6	0.321241	1.41758
miR166b-2-3p	2708	3330	191.729	320.969	1.67407	sit-miR166a	526.107	785.828	1089.74	905.429	0.669494	1.20356
miR166c-2-3p	2235	1577	158.24	152.002	0.960579	sit-miR166b	7739.74	16058.2	29920.9	18318	0.481979	1.63342
miR167a-1-5p	99	135	7.0093	13.0122	1.85642	sit-miR167b-2	5.71869	15.2174	4.90317	4.4883	0.375799	1.09243
miR167a-2-5p	99	135	7.0093	13.0122	1.85642	sit-miR167b-3	5.71869	15.2174	4.90317	4.4883	0.375799	1.09243
miR167b-1-5p	2405	4094	170.277	394.608	2.31746	sit-miR167a-2	255.535	343.102	294.917	283.108	0.744778	1.04171
miR167b-3-5p	2405	4094	170.277	394.608	2.31746	sit-miR167a-1	255.535	343.102	294.917	283.108	0.744778	1.04171
miR167b-5-5p	2405	4094	170.277	394.608	2.31746	sit-miR167a-3	255.535	343.102	294.917	283.108	0.744778	1.04171
miR167b-6-5p	2405	4094	170.277	394.608	2.31746	sit-miR167a-4	255.535	343.102	294.917	283.108	0.744778	1.04171
miR168-5p	6067	6602	429.55	636.347	1.48143	sit-miR168	4468.16	4467.84	11819.4	6378.74	1.00007	1.85293
miR172-5p	391	202	27.6832	19.4702	0.703321	sit-miR172	26.4866	33.0725	37.5687	23.4773	0.800862	1.60021
miR396b-5p	27	18	1.91163	1.73497	0.907585	sit-miR396a-1	126.709	249.363	445.422	110.999	0.508131	1.968
miR396c-2-5p	51	48	3.61085	4.62658	1.2813	sit-miR396a-2	126.709	249.363	445.422	110.999	0.508131	1.968
miR397-5p	14	4	0.991215	0.385548	0.388965	sit-miR397	0	4548.19	427.742	327.819	0	1.30481
miR398-3p	64	29	4.53127	2.79522	0.616875	sit-miR398	849.075	1286.58	400.063	251.69	0.659946	1.5895
miR529a-3p	28	90	1.98243	8.67483	4.37586	sit-miR529	667.732	1426.99	907.786	735.909	0.467931	1.23356
miR535-5p	101	30	7.15091	2.89161	0.40437	sit-miR535	0	0	175.811	0	0	0
miR827	80	223	5.66408	21.4943	3.79484	sit-miR827	449.109	453.885	1005.93	1244.12	0.989478	0.808543
sit_novel_miR49	777	1099	55.0124	105.929	1.92555	sit-miRn10	4.94558	0	0	5.35144	0	0
sit_novel_miR50	501	500	35.4713	48.1935	1.35866	sit-miRn14	9.78197	8.92756	5.15648	4.4883	1.0957	1.14887
sit_novel_miR51-1	107	126	7.57571	12.1448	1.60312	sit-miRn2-1	0	4.05798	7.61195	2.76203	0	2.75592
sit_novel_miR53	546	645	38.6574	62.1696	1.60822	sit-miRn22	3.06967	7.50727	4.35838	2.41678	0.408893	1.80338
sit_novel_miR51-2	107	126	7.57571	12.1448	1.60312	sit-miRn2-2	0	4.05798	7.61195	2.76203	0	2.75592
sit_novel_miR54	235	181	16.6382	17.446	1.04855	sit-miRn27	4.51475	5.07248	8.83968	3.27991	0.890049	2.6951
sit_novel_miR58	127	98	8.99173	9.44593	1.05051	sit-miRn29	5.45719	2.63769	1.27119	4.4883	2.06893	0.283224
sit_novel_miR60-1	179	191	12.6734	18.4099	1.45264	sit-miRn30-1	4.3487	4.26088	3.63198	0	1.02061	0
sit_novel_miR60-2	179	191	12.6734	18.4099	1.45264	sit-miRn30-2	4.3487	4.26088	3.63198	0	1.02061	0
sit_novel_miR60-3	179	191	12.6734	18.4099	1.45264	sit-miRn30-3	4.3487	4.26088	3.63198	0	1.02061	0
sit_novel_miR60-4	179	191	12.6734	18.4099	1.45264	sit-miRn30-4	4.3487	4.26088	3.63198	0	1.02061	0
sit_novel_miR60-5	179	191	12.6734	18.4099	1.45264	sit-miRn30-5	4.3487	4.26088	3.63198	0	1.02061	0
sit_novel_miR60-6	179	191	12.6734	18.4099	1.45264	sit-miRn30-6	4.3487	4.26088	3.63198	0	1.02061	0
sit_novel_miR60-7	179	191	12.6734	18.4099	1.45264	sit-miRn30-7	4.3487	4.26088	3.63198	0	1.02061	0
sit_novel_miR60-8	179	191	12.6734	18.4099	1.45264	sit-miRn30-8	4.3487	4.26088	3.63198	0	1.02061	0
sit_novel_miR59	292	396	20.6739	38.1693	1.84625	sit-miRn32	5.54245	3.24638	3.43765	1.55364	1.70727	2.21264
sit_novel_miR63	2744	2892	194.278	278.751	1.43481	sit-miRn37	1.70537	6.08697	2.90558	4.66093	0.280167	0.623392
sit_novel_miR13	71	55	5.02687	5.30129	1.05459	sit-miRn39	4.00762	5.68117	4.17429	3.97042	0.705421	1.05135
sit_novel_miR46	46	46	3.25685	4.4338	1.36138	sit-miRn42	2.70885	7.71016	6.53757	9.32186	0.351335	0.701316
sit_novel_miR36	965	1003	68.323	96.6762	1.41499	sit-miRn46	4.43396	2.02899	2.94656	1.8989	2.18531	1.55172
sit_novel_miR31	311	313	22.0191	30.1691	1.37013	sit-miRn48-1	2.40787	3.85508	1.22773	1.20839	0.624596	1.01601
sit_novel_miR32	311	313	22.0191	30.1691	1.37013	sit-miRn48-2	2.40787	3.85508	1.22773	1.20839	0.624596	1.01601
